# Supplementary material for: Survey data on household spatial quality and experiences of stress
Source: Data Brief. 2016 Mar 9;7:509–13. doi: 10.1016/j.dib.2016.03.010 (PMC4796714; doi:10.1016/j.dib.2016.03.010)
Supplement: Supplementary file 2 — Supplementary material [file mmc2.zip]

Archive with 2 entries (2 files):
- DIB-D-16-00025 supplementary material/DIB-D-16-00025 Supplementary data file.xlsx
- DIB-D-16-00025 supplementary material/DIB-D-16-00025 Supplementary material_instrument.doc
