# Supplementary material for: Survey data on household spatial quality and experiences of stress
Source: Data Brief. 2016 Mar 9;7:509–13. doi: 10.1016/j.dib.2016.03.010 (PMC4796714; doi:10.1016/j.dib.2016.03.010)
Supplement: Supplementary file 2 — Supplementary material [file mmc2.zip › DIB-D-16-00025 supplementary material/DIB-D-16-00025 Supplementary data file.xlsx]

## Sheet: data
f1m0	Age	WrkHrs	HHn	partner	parent	sib	ownkid	grndprnt	otherkin	nonkin	allkidsN	anykid_5	anykid6_12	anyteen	carechild	careelder	rms	brms	hhcosts	imm	fromarea	areasize	have1	have2	have3	have4	have5	have6	have7	want1	want2	want3	want4	want5	want6	want7	diff1	diff2	diff3	diff4	diff5	diff6	diff7	PHS_1	PHS_2	PHS_3	PHS_4o	PHS_4R	PHS_5o
0	33	0	3	0	0	0	1	0	0	0	2	1	0	0	1	0	4	2	1	1	1	1	0	0	0	-2	0	-2	-2	3	3	3	3	3	3	3	3	3	3	5	3	5	5	3	2	2	4	2	4
1	20	30	4	0	1	1	1	0	0	0	1	1	0	0	1	0	4	3	3	1	1	1	-1	-1	-2	-1	0	0	-2	3	2	3	3	3	3	3	4	3	5	4	3	3	5	4	4	1	2	4	3
1	30	0	2	0	0	0	1	0	0	0	1	0	1	0	1	0	3	2	1	1	1	1	0	0	-1	0	0	-1	-3	3	3	3	3	3	3	3	3	3	4	3	3	4	6	3	1	1	5	1	5
1	18	0	3	0	1	0	0	0	1	0	1	0	1	0	0	0	2	1	4	1	1	1	-3	-3	-3	-2	-3	0	0	3	3	3	3	0	3	3	6	6	6	5	3	3	3	3	1	3	5	1	1
1	21	0	5	0	1	0	0	1	0	1	0	0	0	0	0	0	5	4	3	1	1	1	0	0	-1	-1	0	0	0	3	3	3	3	3	3	3	3	3	4	4	3	3	3	3	3	3	3	3	3
0	26	40	3	0	0	0	0	0	0	1	0	0	0	0	0	0	4	3	2	1	1	1	-1	0	0	-2	0	0	0	3	3	3	3	3	3	3	4	3	3	5	3	3	3	2	1	1	3	3	4
0	22	0	3	0	1	0	0	0	0	0	0	0	0	0	0	0	7	3	4	1	1	2	0	0	0	0	0	0	0	3	3	3	3	3	3	3	3	3	3	3	3	3	3	2	2	1	3	3	3
1	20	0	6	0	1	1	0	0	1	0	1	0	1	0	0	0	5	3	4	5	1	1	0	-1	-1	-1	0	0	0	3	3	3	2	3	3	3	3	4	4	3	3	3	3	3	3	3	3	3	4
0	23	19	2	0	0	1	0	0	0	0	1	0	0	1	1	0	3	2	4	1	1	1	-1	-2	-2	-2	-1	-2	-1	3	3	3	3	3	3	3	4	5	5	5	4	5	4	3	3	1	4	2	5
1	28	18	5	0	1	0	1	0	1	0	2	1	0	0	1	0	4	3	3	1	1	1	-1	-3	0	-3	0	-3	-3	3	2	3	3	3	2	3	4	5	3	6	3	5	6	4	5	5	2	4	2
1	22	0	2	0	0	0	1	0	0	0	1	1	0	0	1	0	2	1	1	1	1	2	-2	-1	0	0	0	-2	-2	2	2	3	2	2	3	3	4	3	3	2	2	5	5	1	3	1	4	2	4
1	23	0	5	1	1	1	1	0	0	0	1	1	0	0	1	0	4	1	1	1	1	1	-1	-1	-1	-3	-1	-1	-1	3	2	3	3	3	3	3	4	3	4	6	4	4	4	3	2	2	2	4	4
0	18	30	4	0	1	1	0	0	0	0	0	0	0	0	0	0	3	2	4	4	4	2	0	0	-1	0	0	-1	-1	3	3	3	3	3	3	3	3	3	4	3	3	4	4	2	2	2	3	3	4
0	25	0	6	0	1	1	0	0	0	0	1	0	0	1	0	0	4	3	3	3	4	3	0	0	0	0	0	0	0	3	3	3	3	3	3	3	3	3	3	3	3	3	3	2	3	3	4	2	4
1	24	0	2	1	0	0	0	0	0	0	0	0	0	0	0	0	3	1	3	1	1	2	0	0	0	0	0	0	0	3	3	3	3	3	3	3	3	3	3	3	3	3	3	2	1	1	5	1	5
1	20	26	3	0	1	1	0	0	0	0	1	0	0	1	0	0	2	1	4	1	1	1	0	-1	-1	-2	-2	-2	-2	3	3	3	2	3	3	3	3	4	4	4	5	5	5	4	3	4	3	3	3
1	23	0	6	1	1	1	1	0	0	1	1	1	0	0	1	0	5	3	3	1	5	3	-2	0	0	0	0	0	-1	2	3	3	3	3	3	3	4	3	3	3	3	3	4	2	2	1	5	1	5
1	41	0	4	1	0	0	1	0	0	0	2	0	1	0	1	0	8	3	4	3	4	3	-1	0	0	0	0	0	0	3	3	3	3	3	3	3	4	3	3	3	3	3	3	2	1	1	1	5	5
0	31	0	4	1	1	0	0	0	0	0	0	0	0	0	0	0	3	2	4	1	1	1	-2	-3	0	-1	-2	0	-1	2	1	3	1	3	3	3	4	4	3	2	5	3	4	5	3	5	2	4	3
1	34	0	2	0	0	0	1	0	0	0	1	0	0	1	1	0	3	2	1	1	1	1	-2	-1	-1	-2	0	0	0	3	3	3	3	3	3	3	5	4	4	5	3	3	3	4	4	1	4	2	5
1	18	25	3	0	1	1	0	0	0	0	1	0	0	1	0	0	3	2	4	1	3	2	0	-2	-2	-3	-1	-3	-2	3	3	3	3	3	3	3	3	5	5	6	4	6	5	3	2	3	4	2	2
1	32	16	5	0	0	1	1	0	0	0	1	0	1	0	0	0	6	3	2	2	5	3	0	0	0	-3	0	-1	-1	3	3	3	2	3	3	3	3	3	3	5	3	4	4	3	3	3	3	3	3
1	19	0	3	0	1	0	0	0	0	0	0	0	0	0	0	0	3	2	4	2	3	2	0	0	0	0	0	0	0	3	3	3	3	3	3	3	3	3	3	3	3	3	3	1	1	1	4	2	5
0	18	0	4	0	1	1	0	0	0	0	2	1	0	1	0	0	6	4	4	1	1	1	-1	-1	0	-1	0	-2	-2	2	3	3	2	3	3	2	3	4	3	3	3	5	4	3	1	1	2	4	3
1	20	0	2	0	1	0	0	0	0	0	0	0	0	0	0	0	4	2	4	1	1	1	0	0	-1	0	0	0	0	3	3	3	3	3	3	3	3	3	4	3	3	3	3	2	2	1	4	2	4
1	20	20	3	0	1	0	0	0	1	0	0	0	0	0	0	0	4	3	4	1	1	1	0	0	0	0	0	0	0	3	3	3	3	3	3	3	3	3	3	3	3	3	3	2	3	1	1	5	1
0	25	45	2	1	0	0	0	0	0	0	0	0	0	0	0	0	3	1	1	1	1	1	0	0	0	0	0	0	-1	3	3	3	3	3	3	3	3	3	3	3	3	3	4	2	2	1	3	3	5
1	18	0	5	0	1	1	0	1	0	0	0	0	0	0	0	0	6	4	4	1	1	1	0	0	0	0	0	0	0	3	3	3	3	2	3	3	3	3	3	3	2	3	3	2	2	1	4	2	5
1	19	0	9	1	1	1	0	0	0	0	5	0	1	1	0	0	6	3	4	1	1	2	0	0	0	0	0	0	0	3	3	3	2	3	3	3	3	3	3	2	3	3	3	4	4	2	4	2	4
1	29	0	5	1	0	0	1	0	1	0	3	1	1	1	1	0	5	3	2	3	5	1	0	0	0	-1	0	0	0	3	3	3	3	3	3	3	3	3	3	4	3	3	3	1	1	2	2	4	3
1	34	0	6	1	1	0	1	0	0	0	3	1	1	0	1	0	4	2	4	2	4	2	-1	-2	-1	-2	-2	-1	-2	3	3	3	3	3	3	3	4	5	4	5	5	4	5	3	3	3	3	3	3
0	20	25	2	0	1	0	0	0	0	0	0	0	0	0	0	0	4	2	1	1	1	1	0	0	0	0	0	0	0	3	3	3	3	3	3	1	3	3	3	3	3	3	1	2	2	1	1	5	5
1	36	40	6	1	0	0	1	0	0	1	3	1	0	1	1	0	3	2	2	1	1	1	-2	-2	-2	-2	-2	-2	-3	2	2	2	3	2	2	2	4	4	4	5	4	4	5	5	4	3	4	2	3
1	22	35	4	0	1	1	0	0	0	0	0	0	0	0	0	0	4	2	4	1	1	1	0	0	0	0	-1	0	0	3	3	3	3	3	3	3	3	3	3	3	4	3	3	2	2	2	4	2	4
1	23	0	2	0	1	0	0	0	0	0	0	0	0	0	0	0	5	2	4	2	1	1	-1	-1	-1	-2	-1	-1	0	3	2	3	2	2	2	3	4	3	4	4	3	3	3	3	1	1	2	4	2
1	32	0	4	0	0	0	1	0	0	0	3	1	1	0	1	0	4	3	1	1	1	1	0	0	-1	0	0	-1	-2	3	3	3	3	3	3	3	3	3	4	3	3	4	5	3	3	1	1	5	5
1	39	0	4	0	0	0	1	0	0	0	3	1	1	0	1	0	4	2	1	2	5	1	0	0	0	0	0	-1	-1	3	3	3	3	3	3	3	3	3	3	3	3	4	4	4	3	3	3	3	3
1	18	0	4	0	1	1	0	0	1	0	1	1	0	0	1	0	3	2	4	1	1	1	-2	-1	0	-2	0	-1	-2	3	2	3	3	3	2	3	5	3	3	5	3	3	5	4	4	5	3	3	5
1	24	30	3	0	1	0	0	0	1	0	1	0	0	1	0	0	4	2	3	4	5	1	-1	-2	0	-1	-2	-1	-1	3	3	2	3	2	3	3	4	5	2	4	4	4	4	3	5	4	3	3	3
1	19	14	3	0	1	0	0	1	0	0	0	0	0	0	0	0	3	1	3	4	4	1	0	0	-1	-1	0	0	0	3	3	3	3	3	3	3	3	3	4	4	3	3	3	1	2	3	3	3	3
0	24	20	3	0	1	1	0	0	0	0	1	0	0	1	0	0	3	2	3	2	1	1	-2	-3	-3	-3	-3	-3	-3	2	2	3	2	3	3	3	4	5	6	5	6	6	6	3	3	4	2	4	2
1	19	20	3	0	1	1	0	0	0	0	1	0	0	1	0	0	2	1	4	1	1	3	0	0	0	-3	0	0	-2	2	3	3	1	3	3	3	2	3	3	4	3	3	5	1	1	1	4	2	5
1	20	30	5	0	1	1	0	0	0	0	2	1	1	0	0	0	5	3	4	1	1	1	0	-2	-1	-1	-1	-3	-2	2	3	3	3	2	2	2	2	5	4	4	3	5	4	5	5	5	5	1	3
0	21	0	4	0	1	1	0	0	0	0	0	0	0	0	0	0	4	1	4	1	1	1	0	0	0	0	0	0	0	2	2	2	2	2	2	2	2	2	2	2	2	2	2	4	4	1	2	4	4
0	20	0	4	0	1	1	0	0	0	0	1	0	0	1	0	0	4	2	4	1	4	1	-3	-3	-2	-3	-3	-3	-3	3	3	3	3	3	3	3	6	6	5	6	6	6	6	5	1	5	5	1	1
1	50	40	2	0	0	0	1	0	0	0	0	0	0	0	0	0	5	2	1	1	1	1	0	0	0	-1	0	0	0	3	3	3	3	3	3	3	3	3	3	4	3	3	3	1	1	1	5	1	5
0	19	21	4	0	1	1	0	0	0	0	1	0	0	1	0	0	6	4	3	1	1	2	0	-1	0	-1	0	-1	-1	2	2	3	3	3	3	3	2	3	3	4	3	4	4	1	1	1	4	2	4
0	18	0	4	0	1	1	0	0	0	0	0	0	0	0	0	0	4	2	4	3	5	2	-1	-3	-1	-2	-3	-3	-3	3	3	3	3	3	3	3	4	6	4	5	6	6	6	3	5	3	3	3	3
1	30	0	2	1	0	0	0	0	0	0	0	0	0	0	0	0	2	1	2	4	6	1	-1	-1	-2	-2	-1	-1	-1	3	3	3	3	3	3	3	4	4	5	5	4	4	4	4	3	3	3	3	4
0	29	0	9	0	0	0	0	0	1	1	3	1	1	0	0	0	6	5	4	4	6	1	0	-1	0	-1	-1	0	0	3	3	3	3	3	3	3	3	4	3	4	4	3	3	3	2	3	3	3	4
1	28	40	4	0	0	0	0	0	0	1	1	1	0	0	0	0	4	3	3	4	6	1	0	-2	-2	-1	-1	-1	-2	3	3	3	3	3	3	3	3	5	5	4	4	4	5	1	1	1	3	3	3
0	31	0	2	1	0	0	0	0	0	0	0	0	0	0	0	0	2	1	4	4	5	2	-1	-2	0	-2	-2	-2	-2	3	2	3	2	2	3	3	4	4	3	4	4	5	5	2	2	1	4	2	4
1	19	0	8	0	1	1	0	0	1	0	2	0	1	1	0	0	6	5	4	1	1	1	0	0	-1	-1	0	-2	-1	3	3	3	2	3	3	3	3	3	4	3	3	5	4	4	1	1	5	1	4
0	21	0	8	0	1	1	0	0	1	1	2	0	1	0	0	0	6	4	4	3	5	2	-1	0	0	-1	0	-1	-1	1	1	0	2	3	3	3	2	1	0	3	3	4	4	2	3	3	2	4	4
1	18	0	5	0	1	1	0	0	0	0	0	0	0	0	0	0	3	2	4	3	5	2	-3	-3	-2	-3	-3	-3	-3	3	3	3	3	3	3	3	6	6	5	6	6	6	6	5	5	5	5	1	1
1	20	24	3	0	1	1	0	0	0	0	1	0	0	1	0	0	2	1	3	2	1	2	-2	0	-2	-1	0	0	-1	3	3	3	2	2	2	2	5	3	5	3	2	2	3	3	4	1	3	3	3
1	35	0	3	1	0	0	1	0	0	0	1	1	0	0	1	0	4	2	2	1	1	1	-2	-1	-1	-1	-1	-1	-3	3	3	3	3	3	3	3	5	4	4	4	4	4	6	4	3	5	3	3	3
0	20	0	4	0	1	1	0	0	0	0	1	0	0	1	0	0	4	3	3	1	1	1	-2	-2	-2	-2	-1	0	0	3	3	3	3	3	3	3	5	5	5	5	4	3	3	4	5	4	4	2	4
0	24	75	2	1	0	0	0	0	0	0	0	0	0	0	0	0	2	1	2	1	1	1	0	-2	0	-1	0	0	-1	3	3	3	2	3	3	3	3	5	3	3	3	3	4	1	3	1	4	2	4
1	25	0	7	1	1	1	1	0	1	0	2	1	0	0	1	1	5	4	2	1	1	1	0	0	0	-1	0	-1	-3	3	3	3	3	3	3	3	3	3	3	4	3	4	6	2	1	4	3	3	2
1	23	0	2	0	0	0	1	0	0	0	1	1	0	0	1	0	2	1	3	2	5	3	-1	-1	-1	-1	-1	-1	-1	3	3	3	3	3	2	3	4	4	4	4	4	3	4	1	1	1	3	3	3
0	21	22	7	0	1	1	0	1	1	0	2	0	1	0	0	0	4	3	4	1	1	1	-2	-2	-1	-3	-1	-2	-3	2	3	3	2	2	2	2	4	5	4	5	3	4	5	3	4	4	3	3	2
1	18	0	4	0	1	1	0	0	0	0	1	0	1	0	0	0	4	3	4	1	1	1	0	0	0	0	0	0	0	3	3	3	2	2	3	3	3	3	3	2	2	3	3	3	2	1	2	4	5
1	41	0	5	1	0	0	1	0	0	0	3	1	1	1	1	0	4	3	4	3	8	3	0	-1	-1	-1	-1	-2	-2	3	3	3	2	3	2	2	3	4	4	3	4	4	4	3	3	3	3	3	3
0	23	25	2	0	1	0	0	0	0	0	0	0	0	0	0	0	4	2	3	1	1	1	0	0	0	0	0	0	0	2	2	3	3	3	3	3	2	2	3	3	3	3	3	1	1	1	5	1	5
0	25	42	8	0	1	1	0	0	1	1	2	0	1	1	0	0	6	3	4	1	1	1	-2	-3	-1	-2	-2	-2	-2	2	3	3	3	3	3	3	4	6	4	5	5	5	5	3	3	3	3	3	3
0	36	0	6	0	0	0	0	0	1	0	3	1	1	0	0	0	6	3	4	5	6	1	0	-1	-1	-2	0	-2	-2	2	2	2	2	2	3	3	2	3	3	4	2	5	5	2	3	2	3	3	3
1	21	28	5	0	1	1	0	0	0	0	1	0	0	1	0	0	5	3	4	1	1	1	0	0	0	0	0	0	0	3	3	3	3	3	3	3	3	3	3	3	3	3	3	1	3	1	4	2	3
1	18	0	6	0	1	1	0	0	1	0	2	0	0	1	0	0	4	3	4	1	1	1	-1	0	-1	-1	0	0	-1	2	3	3	3	3	3	3	3	3	4	4	3	3	4	2	1	1	3	3	4
0	27	0	2	0	1	0	0	0	0	0	0	0	0	0	0	0	5	2	3	1	1	1	-1	-1	0	0	-1	0	0	3	3	3	3	3	3	3	4	4	3	3	4	3	3	4	2	3	3	3	3
1	29	0	4	1	0	0	1	0	0	0	2	1	0	0	1	0	3	2	4	2	1	1	-2	-3	-2	-2	-3	-1	-2	3	3	3	1	3	3	3	5	6	5	3	6	4	5	5	5	2	1	5	3
1	27	0	2	0	0	0	1	0	0	0	1	0	1	0	1	0	3	1	1	2	5	2	-1	0	0	-1	0	0	0	3	3	3	3	3	3	3	4	3	3	4	3	3	3	2	2	1	3	3	4
1	32	35	2	0	0	0	1	0	0	0	1	0	1	0	1	0	3	2	1	1	1	1	-1	0	0	-2	0	0	0	3	3	3	3	3	3	3	4	3	3	5	3	3	3	3	3	1	3	3	3
1	20	0	4	0	1	1	0	0	0	0	1	0	0	1	0	0	3	1	2	1	1	1	0	-1	-1	-3	-2	-3	0	3	3	3	3	3	3	3	3	4	4	6	5	6	3	3	3	3	4	2	3
0	21	0	3	0	1	1	0	0	0	0	0	0	0	0	0	0	7	2	3	1	1	1	-1	-1	-2	-1	-1	0	-1	2	2	2	1	2	2	2	3	3	4	2	3	2	3	2	2	1	2	4	2
0	18	0	6	0	1	1	0	0	0	0	1	0	1	0	0	0	3	2	3	1	1	1	-2	-1	-1	-1	-1	-2	-2	2	3	3	2	3	2	3	4	4	4	3	4	4	5	3	3	3	4	2	2
0	19	0	5	0	1	1	0	0	0	0	1	0	0	1	0	0	5	3	4	1	1	1	0	0	0	0	0	-1	-1	1	1	1	1	2	1	2	1	1	1	1	2	2	3	3	1	1	1	5	5
1	20	0	4	0	1	1	0	0	0	0	1	0	0	1	0	0	4	3	3	1	5	1	0	0	0	0	0	-1	0	3	3	3	3	3	3	3	3	3	3	3	3	4	3	1	1	1	5	1	5
1	18	18	3	0	1	1	0	0	0	0	0	0	0	0	0	0	4	2	4	1	1	1	0	0	0	0	0	-1	-1	3	3	3	3	3	3	3	3	3	3	3	3	4	4	4	3	2	5	1	5
1	20	0	2	0	1	0	0	0	0	0	0	0	0	0	0	0	4	1	3	1	3	1	0	0	-1	0	0	0	0	3	3	3	3	3	3	3	3	3	4	3	3	3	3	2	1	1	1	5	1
1	20	30	5	0	1	1	0	0	0	0	1	0	0	1	0	0	4	3	3	3	5	2	0	0	0	-1	0	-1	-3	3	3	3	3	3	3	2	3	3	3	4	3	4	5	3	2	2	3	3	3
0	25	0	7	0	1	1	0	0	0	0	1	0	0	1	0	0	3	2	3	2	1	2	-2	-2	-2	-3	-2	-3	-3	0	3	3	3	3	3	3	2	5	5	6	5	6	6	4	3	4	3	3	3
1	22	20	5	0	1	1	1	0	0	1	1	1	0	0	1	0	3	2	3	1	1	1	0	-1	0	-2	-1	-2	-3	3	3	3	3	3	3	3	3	4	3	5	4	5	6	3	3	3	3	3	4
0	20	0	5	0	0	1	0	1	0	0	3	1	1	1	0	0	5	4	3	1	1	1	0	0	-1	0	-1	-2	0	2	2	3	2	3	3	3	2	2	4	2	4	5	3	3	3	3	2	4	3
1	21	0	5	0	1	1	0	0	1	1	1	0	0	1	0	0	3	2	3	1	2	3	-2	-2	-2	-2	-2	-2	-2	0	0	3	0	0	3	3	2	2	5	2	2	5	5	2	3	3	3	3	3
1	25	0	3	1	0	0	1	0	0	0	1	1	0	0	1	0	3	1	4	1	1	2	0	0	-1	-1	0	0	-1	3	3	3	3	3	3	3	3	3	4	4	3	3	4	3	3	2	3	3	4
1	20	35	5	0	1	1	0	1	0	0	1	0	0	1	0	0	8	3	4	1	1	1	-1	0	0	0	0	-2	-1	2	3	3	3	3	3	3	3	3	3	3	3	5	4	2	1	1	5	1	4
0	21	27	5	0	0	1	0	1	0	0	2	0	0	1	0	0	4	3	4	1	1	1	-2	-1	0	-1	-1	-1	-1	2	3	3	2	2	2	2	4	4	3	3	3	3	3	3	3	2	4	2	4
1	24	30	3	1	0	0	1	0	0	0	1	1	0	0	1	0	2	1	3	3	5	4	-1	0	0	0	0	0	-1	3	3	3	3	3	3	2	4	3	3	3	3	3	3	2	2	1	4	2	3
1	51	0	3	0	1	0	1	0	0	0	0	0	0	0	0	1	5	3	1	1	1	1	0	0	0	0	0	0	0	3	3	3	3	3	3	3	3	3	3	3	3	3	3	1	1	1	5	1	5
1	44	0	2	0	1	0	0	0	0	0	0	0	0	0	0	0	3	1	3	2	5	3	-1	-1	-1	-2	-1	-1	-1	3	3	3	3	3	3	2	4	4	4	5	4	4	3	2	3	2	3	3	4
0	21	0	3	0	1	1	0	0	0	0	1	0	1	0	1	0	5	2	3	2	1	1	-1	-1	-1	-1	-1	-1	-2	2	2	2	2	2	3	2	3	3	3	3	3	4	4	2	2	1	3	3	4
1	23	25	3	1	0	0	1	0	0	0	1	1	0	0	1	0	4	3	3	1	1	1	-1	0	0	-1	0	0	0	3	3	3	3	3	3	3	4	3	3	4	3	3	3	3	3	1	3	3	5
0	21	25	2	0	1	0	0	0	0	0	0	0	0	0	0	0	3	2	2	1	1	1	-1	0	-2	0	-2	-2	-1	1	2	3	1	1	1	2	2	2	5	1	3	3	3	1	1	1	2	4	3
1	21	20	6	0	1	1	0	0	0	0	2	0	1	1	0	0	6	5	4	1	1	1	0	0	0	0	0	0	-2	2	3	3	3	3	3	3	2	3	3	3	3	3	5	1	1	1	4	2	5
0	22	0	2	0	1	0	0	0	0	0	0	0	0	0	0	0	2	1	4	1	1	2	0	0	-1	-1	0	0	-1	3	3	3	2	3	3	2	3	3	4	3	3	3	3	2	1	1	3	3	3
1	20	24	2	0	1	0	0	0	0	0	0	0	0	0	0	0	9	2	2	3	5	3	0	0	0	0	0	0	0	3	3	3	3	3	3	3	3	3	3	3	3	3	3	1	2	1	1	5	2
0	23	0	3	0	1	1	0	0	0	0	0	0	0	0	0	0	4	3	4	1	1	1	-3	-3	-1	-2	-2	0	-1	3	3	3	2	3	3	3	6	6	4	4	5	3	4	3	5	1	4	2	3
0	19	0	3	0	1	0	0	0	0	0	0	0	0	0	0	0	3	2	4	1	1	1	-1	-1	-2	-1	-1	-1	0	3	2	3	3	2	2	1	4	3	5	4	3	3	1	3	3	2	2	4	3
0	20	0	3	0	1	0	0	0	0	0	0	0	0	0	0	0	3	2	4	1	1	1	0	0	0	0	0	0	0	3	3	3	3	3	3	3	3	3	3	3	3	3	3	1	3	1	5	1	5
1	21	25	3	0	0	0	0	0	0	1	0	0	0	0	0	0	5	3	3	3	5	3	0	-2	-1	-2	0	0	0	3	2	3	3	2	3	3	3	4	4	5	2	3	3	2	1	2	3	3	3
1	31	0	5	1	0	0	1	0	0	0	3	0	1	1	1	0	5	3	2	1	1	1	0	-1	0	-1	-1	-1	-2	3	3	3	3	3	3	3	3	4	3	4	4	4	5	1	1	1	3	3	3
1	21	0	2	0	1	0	0	0	0	0	0	0	0	0	0	0	3	2	3	1	1	1	0	-1	0	-2	0	-2	-3	2	3	3	2	2	3	3	2	4	3	4	2	5	6	2	4	1	3	3	2
1	21	20	4	0	1	1	0	0	0	0	2	0	0	1	0	0	4	3	3	1	1	1	-1	0	0	0	0	0	-2	3	3	3	3	3	3	3	4	3	3	3	3	3	5	1	1	1	1	5	1
1	19	0	6	0	1	1	0	0	0	0	1	1	0	0	1	0	7	3	4	1	1	1	-2	-1	-2	-1	-1	-2	-1	3	1	3	3	3	2	2	5	2	5	4	4	4	3	2	3	2	4	2	4
1	20	15	2	0	0	0	1	0	0	0	1	1	0	0	1	0	3	2	3	2	1	1	-1	0	0	0	0	0	0	3	2	3	2	3	3	3	4	2	3	2	3	3	3	2	1	1	4	2	3
1	22	10	2	1	0	0	0	0	0	0	0	0	0	0	0	0	2	1	2	1	1	1	-2	-2	-1	-3	-2	-3	-2	2	2	3	3	3	3	2	4	4	4	6	5	6	4	3	3	2	3	3	3
1	22	0	12	0	0	1	1	0	1	0	5	1	0	0	1	0	5	4	4	1	1	1	-2	-3	-2	-3	-3	-3	-3	3	3	3	3	3	3	3	5	6	5	6	6	6	6	5	4	5	2	4	2
1	19	30	5	0	1	1	0	0	1	0	1	0	0	1	0	0	3	2	4	3	5	3	-1	0	-1	-2	0	-2	-2	3	3	3	3	3	3	3	4	3	4	5	3	5	5	3	3	1	3	3	3
0	28	0	4	0	1	1	0	0	1	0	1	0	1	0	0	0	5	3	3	2	1	1	-2	-2	-2	-3	-2	-3	-2	2	2	3	3	3	3	3	4	4	5	6	5	6	5	5	5	4	4	2	2
1	21	24	3	0	1	0	0	0	0	0	0	0	0	0	0	0	3	2	3	3	5	2	0	0	0	-3	0	-2	-2	3	2	3	3	3	3	3	3	2	3	6	3	5	5	1	1	1	2	4	4
1	31	0	2	0	0	0	1	0	0	0	1	0	1	0	1	0	3	1	1	1	1	1	0	0	0	0	0	0	0	3	2	3	3	3	2	3	3	2	3	3	3	2	3	2	3	3	3	3	3
1	33	0	4	0	0	0	0	0	1	0	2	0	1	0	0	0	5	4	3	3	5	2	-1	-1	-2	-2	0	-3	-3	3	3	3	3	3	3	3	4	4	5	5	3	6	6	3	3	3	3	3	3
1	34	40	4	1	0	0	1	0	0	0	2	0	1	1	1	0	3	2	2	1	1	2	0	-1	-1	-1	-1	-2	-2	3	3	3	3	3	3	3	3	4	4	4	4	5	5	3	3	3	2	4	3
0	20	0	4	0	1	1	0	0	0	0	2	1	0	1	0	0	5	3	4	1	1	2	-1	-1	-1	-2	0	-2	-3	3	3	3	3	3	3	3	4	4	4	5	3	5	6	3	2	1	2	4	3
1	34	0	2	0	0	0	1	0	0	0	1	0	0	1	1	0	4	2	1	1	2	2	0	0	0	0	0	0	0	3	3	3	3	3	3	3	3	3	3	3	3	3	3	4	4	1	5	1	5
1	18	0	3	0	1	1	0	0	0	0	1	0	1	0	0	0	3	2	4	1	1	1	-2	-2	-2	-2	-2	-2	-2	3	3	3	3	3	3	3	5	5	5	5	5	5	5	3	3	4	4	2	4
0	21	32	5	0	1	1	0	0	0	0	1	0	1	0	0	0	5	3	3	1	1	1	-1	-1	-1	-1	-1	-1	-1	2	2	3	2	3	3	3	3	3	4	3	4	4	4	5	1	3	3	3	3
0	22	15	4	0	1	1	0	0	0	0	1	0	0	1	0	0	6	3	3	1	1	2	0	0	0	-1	0	0	0	3	3	3	3	3	3	3	3	3	3	4	3	3	3	1	1	1	3	3	3
0	22	30	3	0	0	0	0	1	0	0	0	0	0	0	0	0	3	2	3	1	1	3	0	-1	0	0	0	-2	0	3	3	3	3	3	3	3	3	4	3	3	3	5	3	2	2	2	5	1	5
0	25	40	6	0	1	1	0	0	1	0	3	1	0	1	0	0	6	4	3	2	1	1	0	0	0	0	0	-1	-1	2	2	2	2	2	2	2	2	2	2	2	2	3	3	1	1	2	4	2	4
0	27	0	2	0	1	0	0	0	0	0	0	0	0	0	0	1	3	2	3	3	1	1	0	0	0	-2	-2	-1	0	3	2	3	2	2	3	2	3	2	3	4	4	4	2	4	1	5	5	1	4
1	41	0	7	1	1	1	1	0	0	0	2	1	1	0	1	0	6	5	4	3	4	3	0	-1	0	0	0	0	0	3	3	3	3	3	3	3	3	4	3	3	3	3	3	2	2	1	5	1	4
1	28	50	3	0	0	0	1	0	0	0	2	1	0	0	1	0	4	2	1	1	7	1	-2	-1	-2	-1	0	-1	-2	2	2	3	2	1	1	2	4	3	5	3	1	2	4	1	2	3	3	3	2
1	39	35	3	0	0	0	1	0	0	0	2	0	1	0	1	0	5	3	1	1	1	1	-1	-2	-1	-1	-1	-1	0	2	2	3	2	3	3	3	3	4	4	3	4	4	3	3	3	1	3	3	3
1	24	40	6	1	0	0	0	0	1	1	1	0	0	1	0	0	6	4	4	1	1	1	0	0	0	-2	-2	-3	-3	3	3	3	3	3	3	3	3	3	3	5	5	6	6	3	4	5	2	4	2
1	30	40	3	1	0	0	1	0	0	0	1	0	0	1	1	0	3	2	1	1	1	1	0	0	0	-1	0	0	0	3	3	3	3	3	3	3	3	3	3	4	3	3	3	3	3	2	3	3	4
0	30	0	6	0	0	1	0	0	1	1	2	1	1	0	1	0	12	6	4	5	5	3	0	0	-1	0	0	0	0	3	3	3	3	3	3	3	3	3	4	3	3	3	3	1	2	1	5	1	4
1	37	30	5	1	0	0	1	0	1	0	3	0	1	0	1	0	4	3	2	1	1	2	0	0	0	-1	0	0	-1	3	3	3	3	3	3	3	3	3	3	4	3	3	4	3	3	1	3	3	5
1	27	40	4	1	0	0	1	0	0	0	2	1	1	0	1	0	4	2	2	2	5	1	0	0	0	-1	0	0	0	3	3	3	3	3	3	3	3	3	3	4	3	3	3	1	1	1	5	1	4
0	31	40	3	0	1	1	0	0	0	0	0	0	0	0	0	0	4	2	1	1	1	1	-1	-1	-1	-2	-1	-2	-2	2	2	3	2	2	3	3	3	3	4	4	3	5	5	2	2	1	3	3	3
1	18	15	3	0	1	0	0	0	0	0	0	0	0	0	0	0	4	2	4	5	5	1	0	-2	-1	-3	-1	0	-2	2	2	1	3	3	3	3	2	4	2	6	4	3	5	2	2	4	3	3	3
1	21	8	3	0	0	0	0	1	0	0	0	0	0	0	1	0	3	2	4	3	5	2	-1	-1	-1	-2	0	0	-2	2	3	3	3	3	3	3	3	4	4	5	3	3	5	1	1	4	3	3	3
0	30	30	5	0	0	1	0	0	0	1	0	0	0	0	0	0	7	5	3	2	1	1	-2	-1	-1	-2	-1	-1	-1	2	2	2	2	2	2	2	4	3	3	4	3	3	3	3	2	2	4	2	3
1	37	35	4	1	0	0	1	0	0	0	2	1	0	0	1	0	6	3	1	2	1	1	0	0	0	0	0	0	-2	3	3	3	3	3	3	3	3	3	3	3	3	3	5	2	1	1	5	1	5
1	27	40	2	0	0	0	1	0	0	0	1	1	0	0	1	0	2	1	1	2	1	1	-1	0	0	-1	-1	-1	-1	3	1	3	2	2	2	3	4	1	3	3	3	3	4	4	3	2	3	3	3
1	23	30	4	0	0	0	0	0	0	1	0	0	0	0	0	0	4	3	3	2	1	1	0	-2	0	0	-2	0	0	3	3	3	3	3	3	3	3	5	3	3	5	3	3	1	1	2	5	1	3
0	32	44	3	1	0	0	1	0	0	0	2	1	0	0	0	0	5	2	1	1	1	1	0	0	0	-2	0	-2	-3	3	3	3	2	3	2	2	3	3	3	4	3	4	5	1	1	2	3	3	3
1	24	30	2	1	0	0	0	0	0	0	0	0	0	0	0	0	3	1	1	1	1	1	0	-2	0	-2	0	-3	-2	3	3	3	3	3	3	3	3	5	3	5	3	6	5	2	2	1	4	2	4
1	20	0	5	0	1	1	0	0	0	0	1	0	0	1	0	0	6	4	4	1	1	1	-3	-2	-3	0	0	0	0	3	3	3	3	3	3	3	6	5	6	3	3	3	3	5	5	1	5	1	5
1	29	42	4	1	0	0	1	0	0	0	2	0	1	0	1	0	5	3	2	1	1	1	0	0	0	0	0	0	0	3	3	3	3	3	3	3	3	3	3	3	3	3	3	2	1	2	2	4	5
1	18	8	4	0	1	1	0	0	1	0	3	0	0	1	0	0	3	2	4	1	1	1	0	0	-1	-1	0	0	0	3	2	3	2	1	2	2	3	2	4	3	1	2	2	3	3	1	2	4	1
0	19	0	5	0	1	1	0	0	0	0	0	0	0	0	0	0	6	4	4	1	1	1	0	0	0	0	0	0	0	3	3	3	3	3	3	3	3	3	3	3	3	3	3	2	2	2	4	2	3
1	23	20	3	0	1	1	0	0	0	0	0	0	0	0	0	0	3	2	4	1	1	1	0	-3	0	-3	-2	-3	-3	3	3	3	3	3	3	3	3	6	3	6	5	6	6	3	3	3	3	3	3
1	21	0	2	1	0	0	0	0	0	0	0	0	0	0	0	0	4	1	3	2	1	1	0	0	0	0	0	0	0	3	3	3	3	3	3	3	3	3	3	3	3	3	3	2	2	1	3	3	5
0	22	0	3	0	0	0	0	0	0	1	1	0	0	1	0	0	4	3	3	5	6	2	-2	-2	-2	-2	-1	0	-3	3	3	3	3	3	3	2	5	5	5	5	4	3	5	2	1	2	1	5	2
1	23	0	7	1	1	1	1	1	1	0	1	0	0	1	0	0	4	3	1	2	6	1	-1	-2	-2	-1	-1	-1	-2	0	2	0	3	2	2	0	1	4	2	4	3	3	2	4	2	2	2	4	1
1	20	0	2	0	1	0	0	0	0	0	0	0	0	0	0	1	3	2	4	1	1	1	0	0	0	-1	0	0	0	3	3	3	2	3	3	3	3	3	3	3	3	3	3	2	1	1	4	2	5
1	20	30	5	0	1	1	0	0	1	0	1	1	0	0	0	0	5	3	3	1	1	1	0	0	0	0	0	0	0	3	3	3	3	3	3	3	3	3	3	3	3	3	3	2	3	1	4	2	4
1	28	0	2	0	0	0	1	0	0	0	1	0	1	0	1	0	3	1	1	3	5	2	-1	0	-3	-2	-2	0	0	3	3	3	3	3	3	3	4	3	6	5	5	3	3	5	5	1	5	1	5
1	23	25	5	0	1	1	1	0	0	0	2	1	1	0	1	0	4	2	3	3	5	2	0	-1	-1	-3	-1	-2	-3	3	3	3	3	3	3	3	3	4	4	6	4	5	6	2	2	2	3	3	3
1	21	40	3	0	1	0	0	0	1	0	0	0	0	0	0	0	4	2	2	1	1	1	-1	0	0	-2	-1	-1	-1	3	3	3	2	3	3	3	4	3	3	4	4	4	4	2	2	2	3	3	3
0	22	30	4	0	1	1	0	0	0	0	0	0	0	0	0	0	4	3	4	1	1	1	0	0	-1	-1	-1	-2	0	3	3	3	3	3	3	3	3	3	4	4	4	5	3	1	1	1	5	1	5
0	24	38	4	0	1	1	0	0	0	0	0	0	0	0	0	0	5	3	3	1	1	1	-1	-2	0	-1	0	-2	0	1	1	3	3	2	2	3	2	3	3	4	2	4	3	3	3	4	3	3	3
0	19	0	3	0	1	1	0	0	0	0	1	0	0	1	0	0	5	3	4	1	5	3	0	0	0	0	0	0	0	3	1	3	2	3	3	3	3	1	3	2	3	3	3	1	1	1	1	5	3
1	24	0	3	0	1	1	0	0	0	0	1	0	1	0	0	0	3	2	4	3	5	2	0	-2	-2	-3	-1	-2	-1	3	3	3	3	3	3	3	3	5	5	6	4	5	4	2	3	2	5	1	4
0	21	30	2	0	0	1	0	0	0	0	0	0	0	0	0	0	3	2	3	1	1	1	-2	-1	0	-1	0	0	0	3	2	3	3	3	2	2	5	3	3	4	3	2	2	3	1	1	1	5	4
1	36	0	3	0	0	0	1	0	0	0	2	0	1	1	1	0	3	2	1	1	1	1	0	0	0	0	0	0	-3	3	3	3	3	3	3	3	3	3	3	3	3	3	6	3	3	1	3	3	4
0	23	50	3	0	1	1	0	0	0	0	0	0	0	0	0	0	3	1	3	4	7	1	-2	-2	-2	-2	-1	-2	-2	2	2	2	3	3	3	3	4	4	4	5	4	5	5	3	4	3	5	1	3
0	21	0	6	0	1	1	0	0	0	0	1	0	1	0	0	0	6	4	3	3	4	1	0	0	-1	0	0	0	-1	3	3	3	3	3	3	3	3	3	4	3	3	3	4	4	4	1	4	2	5
0	32	0	5	1	0	0	1	0	0	0	3	1	0	0	1	0	2	1	1	4	6	1	-3	-3	-2	-2	-2	-3	-3	3	3	3	3	3	3	3	6	6	5	5	5	6	6	5	4	5	5	1	3
1	24	0	8	1	0	0	1	0	1	0	2	1	0	0	1	0	8	4	4	1	1	1	0	0	0	-3	-2	-3	-3	2	3	3	3	3	3	3	2	3	3	6	5	6	6	5	3	1	2	4	2
0	19	16	3	0	1	1	0	0	0	0	1	0	0	1	0	0	4	2	4	1	1	1	0	0	0	0	0	0	-1	3	3	3	3	3	3	2	3	3	3	3	3	3	3	2	2	2	2	4	4
1	29	0	3	0	1	1	0	0	0	0	0	0	0	0	0	1	3	2	4	1	1	1	-1	0	0	-1	-1	-2	-1	3	3	3	3	3	3	3	4	3	3	4	4	5	4	3	3	2	3	3	3
1	24	0	2	0	0	0	1	0	0	0	1	1	0	0	1	0	3	1	1	1	1	1	-3	-1	-1	-2	-1	0	-2	3	2	3	3	3	2	1	6	3	4	5	4	2	3	3	4	1	2	4	3
1	28	20	3	0	1	0	0	0	0	1	0	0	0	0	0	0	3	2	3	1	1	4	0	-2	-2	-2	-2	-2	-2	3	3	3	3	3	3	3	3	5	5	5	5	5	5	3	3	3	3	3	3
0	24	36	4	0	0	0	0	0	1	0	1	0	1	0	0	0	3	2	3	4	6	1	-2	-2	0	-2	-1	-1	-2	1	2	3	3	3	2	2	3	4	3	5	4	3	4	1	1	2	3	3	5
0	23	36	5	0	1	0	0	0	1	1	0	0	0	0	0	0	5	3	3	4	4	2	-3	-3	-2	-3	-3	-2	-1	3	3	3	3	2	3	3	6	6	5	6	5	5	4	3	5	3	4	2	3
1	20	18	2	0	0	0	0	0	0	1	0	0	0	0	0	0	5	2	4	1	1	1	0	0	-1	0	0	-1	-1	2	3	3	3	2	3	3	2	3	4	3	2	4	4	1	1	1	4	2	4
0	20	30	5	0	1	1	0	0	0	0	1	0	0	1	0	0	2	1	4	4	5	1	0	0	0	0	-1	-1	-1	1	1	1	0	0	0	0	1	1	1	0	1	1	1	2	2	1	5	1	3
1	36	0	2	0	0	0	1	0	0	0	1	1	0	0	1	0	4	2	4	3	5	1	-2	-2	0	-3	-2	-2	-1	1	2	3	1	3	2	3	3	4	3	4	5	4	4	3	3	3	3	3	3
1	32	0	3	1	0	0	1	0	0	0	1	1	0	0	1	0	2	1	2	2	1	1	-1	0	0	-1	0	0	0	3	3	3	3	3	3	3	4	3	3	4	3	3	3	2	1	2	2	4	4
0	23	40	4	0	1	1	0	0	0	0	1	0	1	0	0	0	5	3	2	1	1	1	0	-1	-1	-1	-1	-1	0	3	2	3	2	3	3	3	3	3	4	3	4	4	3	3	3	2	3	3	3
0	20	35	3	0	1	1	0	0	0	0	0	0	0	0	0	0	3	2	3	1	1	1	-2	-2	-1	-1	-1	-1	-1	2	2	2	2	2	2	2	4	4	3	3	3	3	3	3	3	2	3	3	3
0	20	0	6	0	1	1	0	0	0	0	2	0	0	1	0	0	7	6	4	1	1	1	-1	-2	-2	-1	-2	-2	-3	1	2	2	1	2	1	2	2	4	4	2	4	3	5	3	3	4	3	3	3
1	20	15	8	0	1	1	0	0	1	1	2	0	0	1	0	0	10	6	3	1	1	1	0	0	0	0	0	0	0	3	3	3	3	3	3	3	3	3	3	3	3	3	3	2	2	3	4	2	5
1	20	40	4	0	1	1	0	0	0	0	0	0	0	0	0	0	3	2	3	1	1	1	-3	-3	-2	-3	-3	-2	-2	3	3	3	3	3	3	3	6	6	5	6	6	5	5	4	3	3	3	3	4
0	21	60	4	0	1	1	0	0	0	0	0	0	0	0	0	0	4	3	3	2	1	1	0	0	-1	-1	0	0	0	3	3	3	2	3	3	3	3	3	4	3	3	3	3	3	3	2	4	2	4
0	22	35	6	0	1	1	0	0	1	0	0	0	0	0	0	0	10	4	4	1	1	2	-1	0	0	-3	-1	-2	-3	1	0	3	0	0	3	3	2	0	3	3	1	5	6	4	5	5	5	1	1
1	28	0	4	1	0	0	1	0	0	0	2	1	1	0	1	0	4	2	1	1	1	1	-2	-2	-2	-2	-2	-2	-2	3	3	3	3	3	3	3	5	5	5	5	5	5	5	4	4	4	3	3	2
0	22	40	4	0	1	1	0	0	1	0	1	1	0	0	0	0	4	3	3	2	1	1	-2	0	0	0	-2	-3	-2	3	3	3	3	3	3	3	5	3	3	3	5	6	5	3	4	4	3	3	3
1	22	0	4	0	1	1	0	0	1	0	1	1	0	0	1	0	4	3	3	1	1	1	-2	-2	-3	-2	-3	-2	-1	2	3	3	3	2	2	3	4	5	6	5	5	4	4	4	3	5	3	3	3
1	20	36	3	0	0	0	0	0	1	0	0	0	0	0	0	0	4	2	3	4	5	1	-1	-3	-1	-2	0	-1	-2	3	3	3	3	3	3	3	4	6	4	5	3	4	5	3	3	1	3	3	3
1	18	0	2	0	1	0	0	0	0	0	0	0	0	0	0	0	3	2	4	1	1	1	0	0	-1	-2	0	-1	-1	3	3	3	3	3	3	3	3	3	4	5	3	4	4	2	1	1	1	5	3
1	20	20	4	0	1	0	0	1	0	0	0	0	0	0	0	0	3	2	4	4	5	3	0	-2	0	0	0	0	-2	3	1	3	2	1	3	3	3	3	3	2	1	3	5	1	2	1	4	2	2
1	60	0	2	0	0	0	1	0	0	0	0	0	0	0	0	0	5	1	2	1	3	3	0	0	0	0	0	0	0	3	3	3	3	3	3	3	3	3	3	3	3	3	3	2	1	1	5	1	5
0	19	0	4	0	1	1	0	0	0	0	0	0	0	0	0	0	3	2	3	1	1	2	0	0	-1	0	0	0	0	3	3	3	3	3	3	3	3	3	4	3	3	3	3	3	2	1	3	3	3
1	18	15	5	0	1	1	0	0	1	0	1	0	1	0	0	0	5	4	4	1	1	1	0	0	0	-1	0	0	0	3	3	3	3	3	3	3	3	3	3	4	3	3	3	3	2	4	4	2	5
1	19	20	5	0	1	1	0	0	0	0	1	0	0	1	0	0	2	1	3	4	5	3	-1	-2	-2	-3	-2	-2	-3	2	2	3	3	3	2	2	3	4	5	6	5	4	5	1	1	3	3	3	1
1	27	0	5	1	0	0	1	0	1	0	2	1	0	0	1	0	4	2	2	1	1	1	0	0	0	0	0	0	0	3	3	3	3	3	3	3	3	3	3	3	3	3	3	3	1	1	5	1	5
0	22	0	2	0	1	0	0	0	0	0	0	0	0	0	0	0	3	2	4	1	1	1	0	-1	-1	-1	0	0	0	3	1	3	1	3	3	2	3	2	4	2	3	3	2	4	3	3	3	3	2
1	25	40	4	0	1	1	0	0	0	0	0	0	0	0	0	0	4	3	3	1	1	1	-2	-1	-1	-2	-1	-2	-2	3	3	3	3	3	3	3	5	4	4	5	4	5	5	3	4	2	2	4	2
0	40	50	4	1	0	0	1	0	0	0	2	1	0	1	1	0	3	2	1	2	5	4	0	0	0	0	0	0	0	3	3	3	3	3	3	3	3	3	3	3	3	3	3	4	5	2	4	2	4
1	18	34	3	0	1	0	0	0	0	1	0	0	0	0	0	0	4	2	3	1	1	2	0	0	-2	-1	0	-3	-3	3	3	3	3	3	3	3	3	3	5	4	3	6	6	4	5	5	1	5	1
0	31	0	3	0	1	1	0	0	0	0	0	0	0	0	0	0	3	2	3	1	1	1	-1	-1	-1	-2	-1	-2	-2	2	2	3	2	2	3	2	3	3	4	4	3	5	4	3	3	2	4	2	3
1	29	40	3	1	0	0	1	0	0	0	1	1	0	0	1	0	3	1	1	1	1	1	0	-1	-1	-3	0	-2	-2	3	3	3	3	3	3	3	3	4	4	6	3	5	5	3	3	4	2	4	2
1	30	52	3	1	0	0	1	0	0	0	1	0	1	0	1	0	3	2	2	1	1	1	0	0	0	0	0	0	0	3	3	3	3	3	3	3	3	3	3	3	3	3	3	2	1	1	2	4	5
1	21	0	3	0	0	1	0	1	0	0	0	0	0	0	0	1	2	1	3	2	4	1	-1	-1	-2	-1	-2	-3	-1	2	1	1	2	2	1	1	3	2	3	3	4	4	2	4	4	5	2	4	3
1	23	38	3	1	0	0	1	0	0	0	1	1	0	0	1	0	3	2	3	1	1	1	0	0	-1	0	0	0	-1	3	3	3	3	3	3	2	3	3	4	3	3	3	3	3	3	1	5	1	5
0	26	0	5	0	0	0	0	1	1	0	0	0	0	0	0	0	4	3	4	1	5	2	-1	-1	-1	-1	-2	-2	-2	2	3	3	2	3	3	3	3	4	4	3	5	5	5	3	4	3	3	3	4
1	19	9	5	0	0	0	0	0	1	0	1	0	0	1	0	0	4	3	4	5	4	3	0	0	0	-1	0	-1	-2	3	3	3	3	3	3	2	3	3	3	4	3	4	4	3	3	3	3	3	3
1	28	35	5	1	1	0	1	0	0	0	2	1	1	0	0	0	5	3	3	1	1	1	0	0	-1	-1	0	-2	-2	1	2	3	2	3	2	2	1	2	4	3	3	4	4	2	2	1	2	4	3
0	24	25	5	0	0	0	0	0	1	0	0	0	0	0	0	0	4	3	3	1	1	1	-1	-1	-1	-2	-2	-2	-2	2	2	3	2	3	2	2	3	3	4	4	5	4	4	2	2	3	2	4	3
0	22	0	5	0	1	1	0	0	1	0	1	0	1	0	0	0	5	3	3	1	1	1	-1	-1	-1	0	-1	-3	-3	3	3	3	2	3	3	3	4	4	4	2	4	6	6	4	3	3	4	2	2
1	20	0	2	0	1	0	0	0	0	0	0	0	0	0	0	0	3	2	4	1	1	4	-1	0	-1	0	-1	0	0	1	2	1	1	2	1	3	2	2	2	1	3	1	3	1	3	1	5	1	5
0	25	40	4	0	0	1	0	0	1	0	1	0	1	0	0	0	3	2	3	1	1	1	-1	-2	-1	-3	-3	0	0	2	2	3	3	3	3	3	3	4	4	6	6	3	3	3	3	4	4	2	2
0	18	0	3	0	1	0	0	0	0	0	0	0	0	0	0	0	3	2	4	1	1	1	-1	-1	-1	-1	-1	-1	-1	2	2	2	2	2	2	2	3	3	3	3	3	3	3	1	1	1	5	1	5
1	26	36	3	0	0	0	1	0	1	0	1	1	0	0	1	0	4	2	2	1	1	1	-1	-2	-2	-2	-2	-2	-2	3	3	3	3	3	3	3	4	5	5	5	5	5	5	3	3	4	3	3	3
1	21	20	3	0	1	1	0	0	0	0	1	0	0	1	0	0	3	2	4	1	1	1	0	0	0	0	0	0	-1	3	3	3	3	3	3	3	3	3	3	3	3	3	4	3	1	3	3	3	3
1	19	26	4	0	1	1	0	0	0	0	0	0	0	0	0	1	3	2	3	2	1	1	-1	-1	-1	-2	-1	-1	-2	3	3	3	3	3	3	3	4	4	4	5	4	4	5	3	4	2	3	3	3
1	21	0	4	0	1	0	0	0	1	1	0	0	0	0	0	0	8	4	4	1	1	1	0	0	0	0	0	0	0	3	2	3	3	3	2	3	3	2	3	3	3	2	3	2	2	2	3	3	5
1	21	40	7	0	1	1	0	0	1	0	2	1	0	1	1	0	8	7	3	2	4	1	0	-2	0	0	0	0	-1	3	3	3	3	3	3	3	3	5	3	3	3	3	4	2	1	1	2	4	5
0	21	0	2	0	0	0	0	1	0	0	0	0	0	0	0	0	2	1	3	1	1	1	-1	-1	-1	-3	0	0	0	3	0	1	1	0	0	0	4	1	2	4	0	0	0	4	3	1	3	3	5
0	21	0	3	0	1	0	0	0	0	0	0	0	0	0	0	0	3	2	4	1	1	1	-2	-1	-2	-2	-2	-3	-3	2	3	3	1	2	2	2	4	4	5	3	4	5	5	3	3	4	2	4	3
0	34	40	4	1	0	0	1	0	0	0	2	1	0	0	0	0	6	3	1	4	5	3	0	0	0	-1	0	0	-1	2	3	3	2	3	3	2	2	3	3	3	3	3	3	1	1	3	5	1	5
1	20	20	5	0	0	0	0	0	1	0	1	0	1	0	0	0	3	2	4	3	5	2	-2	-2	-1	-3	-2	-2	-3	3	3	3	2	3	3	3	5	5	4	5	5	5	6	1	1	3	2	4	3
1	20	35	4	0	1	1	0	0	0	0	0	0	0	0	0	0	4	2	4	1	1	1	0	0	-1	-2	0	-1	0	3	1	3	2	1	3	3	3	1	4	4	1	4	3	4	2	4	3	3	4
1	19	22	3	0	1	0	0	0	0	0	0	0	0	0	0	0	3	2	4	1	1	1	-2	-2	0	-3	0	0	0	3	3	3	3	3	3	3	5	5	3	6	3	3	3	2	1	5	4	2	1
0	34	60	3	1	0	0	1	0	0	0	1	1	0	0	1	0	2	1	1	3	6	2	-1	-3	-1	-1	-1	-2	-2	1	1	3	2	2	3	3	2	4	4	3	3	5	5	2	2	2	2	4	3
0	28	30	3	0	0	0	0	1	1	0	0	0	0	0	0	0	5	2	3	2	5	3	-1	0	-1	-1	-2	-2	-2	3	3	3	3	3	3	2	4	3	4	4	5	5	4	2	2	1	2	4	4
1	51	0	5	0	1	1	1	0	1	0	1	1	0	0	1	0	5	4	1	2	5	3	-2	-2	-1	-2	-1	-2	-2	3	3	3	3	3	3	3	5	5	4	5	4	5	5	3	3	4	4	2	3
0	18	0	4	0	1	1	0	0	0	0	2	0	1	0	1	1	3	2	4	2	5	2	0	-1	0	-1	0	-1	0	3	3	3	3	3	3	3	3	4	3	4	3	4	3	4	3	3	5	1	5
1	18	0	5	0	0	0	0	0	1	0	2	1	0	0	1	0	4	2	3	4	5	2	0	-1	0	-1	-1	0	-2	3	3	3	2	3	3	3	3	4	3	3	4	3	5	2	1	1	1	5	5
1	32	40	9	1	0	0	1	0	1	0	2	1	1	0	1	0	4	3	3	4	5	3	-2	-2	-2	-3	-2	-2	-2	3	3	3	2	3	3	3	5	5	5	5	5	5	5	4	4	4	3	3	2
1	38	0	3	0	0	0	1	0	0	0	2	1	0	0	1	0	4	1	1	1	1	2	0	0	-1	-2	-2	-1	-2	3	3	3	3	1	1	3	3	3	4	5	3	2	5	2	1	1	3	3	3
1	54	38	3	0	0	0	1	0	0	0	1	0	0	1	1	0	5	3	1	2	5	3	0	0	0	0	0	0	0	3	3	3	3	3	3	3	3	3	3	3	3	3	3	4	3	4	3	3	3
0	22	0	5	0	1	1	0	0	0	0	2	0	0	1	0	0	2	1	4	2	1	1	0	0	0	0	0	0	0	3	3	3	3	3	3	3	3	3	3	3	3	3	3	5	5	3	2	4	3
1	20	0	7	0	1	1	0	0	0	0	1	0	0	1	0	0	5	2	4	1	1	1	-1	-2	-3	-1	0	-1	-1	3	1	3	3	3	3	3	4	3	6	4	3	4	4	4	4	1	3	3	1
0	20	40	4	1	0	1	1	0	0	0	2	1	0	1	1	0	3	2	3	4	5	2	-2	-2	-1	-2	-2	-2	-2	2	3	3	3	3	3	3	4	5	4	5	5	5	5	3	3	5	3	3	4
1	21	30	4	0	1	1	0	0	0	0	0	0	0	0	0	0	6	4	3	2	1	1	0	-1	0	0	-1	-1	-1	3	2	3	3	2	3	3	3	3	3	3	3	4	4	3	2	4	3	3	4
1	30	40	3	1	0	0	1	0	0	0	1	0	0	1	1	0	4	2	2	2	5	2	0	-3	-2	-3	-1	-2	-3	3	3	3	3	3	3	3	3	6	5	6	4	5	6	3	5	3	5	1	3
0	21	0	3	0	1	1	0	0	0	0	1	0	0	1	0	0	4	3	4	1	3	1	-1	-1	0	0	0	0	-2	2	3	3	3	3	3	2	3	4	3	3	3	3	4	3	1	1	3	3	1
1	26	35	2	0	0	0	0	1	0	0	0	0	0	0	0	0	3	1	1	4	6	1	-1	-1	-2	-1	-1	-1	-1	1	1	3	1	1	1	1	2	2	5	2	2	2	2	4	4	2	3	3	4
1	21	20	7	0	1	1	1	0	1	0	4	1	1	0	1	0	4	3	4	1	1	1	0	-2	-1	-2	-2	-2	-2	1	2	3	3	3	3	3	1	4	4	5	5	5	5	2	3	5	3	3	2
0	18	0	4	0	1	0	1	0	1	0	1	0	0	1	0	0	3	2	4	1	1	1	-2	-2	-1	-2	-1	-2	-2	2	1	1	3	2	2	2	4	3	2	5	3	4	4	2	1	2	3	3	3
1	19	0	5	0	0	0	0	0	1	0	1	0	1	0	1	0	4	2	4	1	1	1	0	-1	-1	-3	-1	-3	-3	3	2	3	3	3	3	3	3	3	4	6	4	6	6	3	4	4	2	4	2
1	21	35	5	0	0	0	0	0	1	0	1	1	0	0	0	0	3	2	3	4	5	2	-1	-1	-1	-1	0	-1	-2	3	3	3	3	3	3	3	4	4	4	4	3	4	5	1	2	3	3	3	3
1	23	0	2	0	1	0	0	0	0	0	0	0	0	0	0	0	4	2	3	1	1	1	-1	-1	-2	-2	0	-2	-1	3	2	3	3	3	3	3	4	3	5	5	3	5	4	4	5	3	3	3	4
0	21	0	4	0	1	1	0	0	1	0	1	1	0	0	0	0	4	3	4	2	4	1	-2	-1	-1	-2	-1	-1	0	3	3	3	3	3	3	3	5	4	4	5	4	4	3	4	3	2	3	3	3
0	32	0	3	0	1	1	0	0	0	0	1	0	0	1	1	0	4	2	4	1	1	1	-1	0	-1	-2	-1	-2	-1	3	1	3	3	3	3	1	4	1	4	5	4	5	2	5	5	2	4	2	4
1	18	0	3	0	1	0	0	0	0	0	0	0	0	0	0	0	3	2	4	2	1	1	-1	-2	0	0	0	-1	-2	3	3	3	3	3	2	3	4	5	3	3	3	3	5	4	3	2	3	3	4
1	21	10	2	0	1	0	1	0	0	0	0	0	0	0	0	0	4	3	3	1	4	1	-1	0	-1	0	0	0	-1	3	3	2	3	3	2	3	4	3	3	3	3	2	4	2	2	1	1	5	4
1	28	0	4	1	0	0	1	0	0	0	2	1	1	0	1	0	4	2	1	1	1	1	-2	-1	-1	-1	0	-1	-2	3	3	3	3	3	3	3	5	4	4	4	3	4	5	3	3	2	2	4	3
0	19	28	6	0	1	1	0	1	0	0	2	1	0	1	1	0	4	3	3	2	1	1	-2	-2	-2	-2	-2	-2	-2	2	2	3	3	2	3	3	4	4	5	5	4	5	5	1	1	1	4	2	3
1	19	20	4	0	0	0	0	0	1	0	1	0	0	1	0	1	5	2	4	1	1	1	0	0	0	-1	0	-1	-1	3	3	3	3	3	1	3	3	3	3	4	3	2	4	2	2	4	3	3	2
1	21	0	6	1	0	0	1	0	0	1	2	1	0	1	1	0	4	2	2	4	5	3	0	0	-1	-2	-1	0	0	3	3	3	3	3	3	3	3	3	4	5	4	3	3	2	3	1	3	3	5
0	23	0	5	0	0	1	0	1	1	0	1	0	0	1	0	1	5	4	4	1	1	1	-1	-1	-2	-1	0	0	0	2	2	3	2	1	0	3	3	3	5	3	1	0	3	3	2	3	2	4	4
0	20	50	4	1	0	0	0	0	0	1	1	1	0	0	0	0	5	3	4	1	1	1	-1	0	0	-1	-1	-2	-2	2	3	3	3	3	3	3	3	3	3	4	4	5	5	1	1	2	5	1	4
1	21	0	4	1	1	0	1	0	0	0	1	1	0	0	1	0	5	3	3	2	1	1	0	0	0	0	0	0	-1	3	3	3	3	3	3	3	3	3	3	3	3	3	4	3	2	3	4	2	3
0	20	0	3	0	1	0	0	0	0	0	0	0	0	0	0	0	4	2	4	1	1	1	-1	0	0	-1	-1	-2	0	0	2	3	2	1	3	0	1	2	3	3	2	5	0	1	2	3	2	4	3
0	18	40	4	0	1	1	0	0	0	0	1	0	1	0	0	0	4	3	3	1	1	1	0	0	0	0	0	0	0	3	3	3	3	3	3	3	3	3	3	3	3	3	3	1	1	1	5	1	5
1	21	0	4	0	1	0	1	0	0	0	1	1	0	0	1	0	8	2	4	2	1	1	0	0	0	0	0	0	0	3	3	3	3	2	3	3	3	3	3	3	2	3	3	2	2	2	4	2	4
1	25	12	3	0	0	0	1	1	0	0	1	0	1	0	1	0	3	2	4	1	1	1	0	0	0	0	0	0	0	3	3	3	3	3	3	3	3	3	3	3	3	3	3	2	1	1	3	3	1
0	20	0	2	0	1	0	0	0	0	0	0	0	0	0	0	0	5	2	4	1	3	1	0	0	0	-2	0	0	0	3	3	3	3	3	3	3	3	3	3	5	3	3	3	1	1	1	5	1	5
0	24	45	5	0	0	1	0	0	0	0	0	0	0	0	0	0	4	2	2	1	1	1	0	0	0	0	0	0	0	3	3	3	3	3	3	3	3	3	3	3	3	3	3	2	1	1	3	3	4
1	23	15	2	0	1	0	0	0	0	0	0	0	0	0	0	0	4	3	3	2	1	1	-1	0	0	0	0	0	-1	3	3	3	2	3	3	3	4	3	3	2	3	3	4	2	3	2	4	2	3
0	19	0	3	0	1	0	0	0	0	0	0	0	0	0	0	0	3	2	4	1	1	1	0	0	-1	0	0	-1	0	3	3	3	3	3	2	3	3	3	4	3	3	3	3	1	2	1	5	1	5
1	32	0	5	0	1	0	1	0	0	0	3	1	1	0	1	0	3	2	2	1	1	1	-1	-3	-1	-2	-2	-2	-2	3	1	3	3	3	3	3	4	4	4	5	5	5	5	3	1	4	3	3	3
0	20	0	4	0	1	1	0	0	0	0	1	0	0	1	0	0	5	3	3	4	6	1	0	0	-1	-1	0	0	-2	3	3	3	3	3	2	2	3	3	4	4	3	2	4	3	1	1	5	1	5
1	18	0	3	0	1	1	0	0	0	0	1	0	0	1	0	0	5	3	4	1	1	1	0	0	0	0	0	-1	-1	3	3	3	3	3	3	3	3	3	3	3	3	4	4	2	1	1	2	4	4
0	22	0	5	0	1	1	0	0	0	0	2	0	1	0	0	0	5	2	3	1	1	1	-1	-2	0	-1	-1	-1	-2	2	2	2	2	2	2	2	3	4	2	3	3	3	4	3	3	3	4	2	3
1	20	0	6	0	1	1	0	0	1	0	3	1	0	0	0	0	3	2	4	2	1	1	-1	-1	0	-1	-1	-1	-1	3	3	3	3	3	3	3	4	4	3	4	4	4	4	3	2	1	2	4	3
0	18	0	3	0	1	1	0	0	0	0	0	0	0	0	0	0	3	2	4	1	1	1	0	0	0	-2	-1	-1	-2	3	3	3	3	3	3	3	3	3	3	5	4	4	5	2	1	1	3	3	5
0	19	0	4	0	1	1	0	0	0	0	0	0	0	0	0	0	3	2	4	1	1	1	0	-2	-1	-2	0	-2	-2	1	2	1	2	2	2	2	1	4	2	4	2	4	4	1	1	1	3	3	3
0	23	30	3	1	1	0	0	0	0	0	0	0	0	0	0	0	3	2	3	1	1	1	0	0	0	0	0	0	-2	3	3	3	3	3	3	3	3	3	3	3	3	3	5	2	1	1	4	2	4
1	19	0	5	0	1	1	0	0	0	0	0	0	0	0	0	0	5	3	4	1	1	1	-1	-1	-1	-2	-1	-2	-2	3	3	3	3	2	2	3	4	4	4	5	3	4	5	2	2	3	3	3	3
1	27	15	2	1	0	0	0	0	0	0	0	0	0	0	0	0	2	1	2	1	1	1	0	-1	0	-2	-1	-1	-2	3	3	3	3	3	3	3	3	4	3	5	4	4	5	3	4	1	1	5	3
0	27	35	6	1	1	1	1	0	0	0	3	1	1	1	1	0	6	5	2	1	1	1	-1	-1	0	-2	-1	-1	-1	3	3	3	3	3	3	3	4	4	3	5	4	4	4	3	3	3	4	2	4
0	25	40	3	0	1	1	0	0	0	0	1	0	0	1	1	1	7	3	3	1	3	1	0	0	0	0	0	0	0	3	3	3	3	3	3	3	3	3	3	3	3	3	3	1	1	1	4	2	4
1	34	23	2	0	0	0	1	0	0	0	1	0	0	1	0	0	4	2	1	1	1	1	0	-1	0	-1	0	0	0	3	3	3	3	3	3	3	3	4	3	4	3	3	3	2	1	1	5	1	5
1	20	21	5	0	1	1	0	1	0	0	0	0	0	0	0	0	5	4	4	1	1	2	-2	-2	-2	-2	-3	-3	-2	2	3	2	3	3	3	3	4	5	4	5	6	6	5	4	3	2	3	3	3
0	23	0	4	0	1	1	0	1	0	0	1	0	0	1	0	0	3	2	4	2	1	1	-1	0	0	-1	0	0	0	2	3	2	3	2	3	2	3	3	2	4	2	3	2	2	1	1	3	3	3
0	25	24	2	0	0	0	0	0	0	1	0	0	0	0	0	0	3	2	1	1	1	2	-1	0	0	0	0	0	0	3	3	3	3	3	3	3	4	3	3	3	3	3	3	3	2	1	5	1	5
1	21	0	4	0	1	0	1	0	0	0	1	1	0	0	1	0	7	2	3	1	1	1	-1	-1	-1	-2	-1	-1	-3	3	3	3	3	3	3	3	4	4	4	5	4	4	6	2	2	3	2	4	2
1	21	25	4	0	1	1	0	1	0	0	0	0	0	0	0	0	4	2	4	1	1	2	0	0	0	0	0	0	0	3	2	3	3	3	3	3	3	2	3	3	3	3	3	2	2	2	2	4	4
0	19	84	6	1	0	1	0	0	1	0	1	0	1	0	0	0	3	2	4	3	7	3	-1	-1	-1	-2	-1	-2	-2	0	3	1	1	1	1	2	1	4	2	3	2	3	4	4	3	4	3	3	2
1	20	0	4	0	1	1	1	0	0	0	2	1	0	1	1	0	5	3	4	1	1	1	-1	-1	-1	-2	-1	-2	-2	2	3	3	2	3	3	3	3	4	4	4	4	5	5	4	3	3	4	2	3
0	24	25	4	0	0	0	0	0	0	1	0	0	0	0	0	0	6	3	2	1	1	1	-1	0	0	0	0	0	0	3	3	3	3	3	3	3	4	3	3	3	3	3	3	4	4	1	4	2	3
0	25	0	4	0	1	1	0	0	0	0	0	0	0	0	0	0	6	4	3	1	1	1	-2	-2	0	-1	-2	-2	-3	2	1	3	2	3	3	3	4	3	3	3	5	5	6	4	4	3	3	3	2
0	19	10	5	0	1	1	0	0	0	0	1	0	1	0	1	0	5	3	3	3	1	1	-1	0	-3	-1	-1	0	0	1	2	2	3	3	3	3	2	2	5	4	4	3	3	5	4	2	5	1	4
0	22	0	5	0	1	1	0	0	1	0	1	1	0	0	0	0	4	3	3	1	1	1	-1	-1	-1	-2	-1	0	-1	2	2	3	3	3	3	3	3	3	4	5	4	3	4	3	3	3	2	4	3
1	24	0	3	0	0	0	1	0	0	1	1	1	0	0	1	0	2	1	2	1	1	1	-1	-2	-1	-2	-2	-2	-2	3	2	3	3	3	3	3	4	4	4	5	5	5	5	3	3	4	4	2	3
1	19	0	3	0	1	1	0	0	0	0	0	0	0	0	0	0	4	3	4	1	1	1	-2	0	0	0	0	0	0	1	3	3	3	3	3	1	3	3	3	3	3	3	1	2	2	2	3	3	2
1	27	19	4	1	0	0	1	0	0	0	2	0	1	0	1	0	5	3	2	1	1	1	-1	0	-2	-1	0	-1	-1	2	2	3	2	3	3	3	3	2	5	3	3	4	4	5	4	1	3	3	3
1	22	0	2	0	1	0	0	0	0	0	0	0	0	0	0	1	6	1	2	1	1	1	0	0	-1	0	0	0	-2	3	3	3	3	3	3	3	3	3	4	3	3	3	5	4	4	4	2	4	5
1	19	0	6	0	1	1	0	0	0	0	3	1	0	1	1	0	5	4	4	4	5	2	-2	-3	0	-3	0	-2	-2	2	3	3	3	3	2	3	4	6	3	6	3	4	5	5	5	3	2	4	3
1	29	0	3	1	0	0	1	0	0	0	1	1	0	0	1	0	3	2	2	1	1	1	0	0	0	-2	0	-1	-3	3	3	3	3	3	3	3	3	3	3	5	3	4	6	2	2	1	3	3	4
1	21	0	3	0	1	1	0	0	0	0	1	0	1	0	0	0	3	2	4	1	1	1	0	0	0	0	0	0	0	3	3	3	3	3	3	3	3	3	3	3	3	3	3	3	1	1	5	1	5
0	36	40	5	1	0	0	1	0	0	0	3	1	1	1	1	0	5	3	1	1	1	1	0	0	0	0	0	0	0	3	3	3	3	3	3	3	3	3	3	3	3	3	3	3	1	1	4	2	5
1	41	35	3	0	1	0	1	0	0	0	1	1	0	0	1	0	6	2	3	2	1	1	-1	-2	-2	0	-2	-2	-2	3	3	3	3	3	3	3	4	5	5	3	5	5	5	3	3	2	1	5	3
1	21	33	8	0	1	1	1	0	1	0	5	1	1	1	0	0	4	3	3	1	3	1	-1	0	-1	-1	0	-2	-3	3	3	3	3	3	3	3	4	3	4	4	3	5	6	5	3	5	2	4	2
1	47	40	4	1	0	1	1	0	0	0	1	0	1	0	1	1	3	2	2	1	3	1	-1	-2	-2	-3	-2	-1	0	3	2	3	2	3	1	1	4	4	5	5	5	2	1	3	4	5	5	1	3
1	26	0	5	1	0	0	1	0	1	0	1	1	0	0	1	0	5	2	3	4	4	2	-2	0	-1	-3	-3	-2	-2	3	3	3	3	3	3	3	5	3	4	6	6	5	5	3	3	3	5	1	2
1	18	0	3	0	1	0	0	0	0	0	0	0	0	0	0	0	5	3	4	1	1	1	-1	0	-1	-1	-1	0	0	2	2	2	2	2	2	2	3	2	3	3	3	2	2	3	2	3	2	4	4
1	26	0	3	1	0	0	1	0	0	0	1	1	0	0	0	0	3	1	2	4	6	1	0	0	0	-2	0	0	0	3	2	3	3	3	1	1	3	2	3	5	3	1	1	1	1	1	1	5	5
0	31	30	4	0	0	0	0	0	1	0	1	0	0	1	0	0	5	2	3	1	6	1	-3	-3	-1	-3	-3	0	0	2	3	3	3	3	3	3	5	6	4	6	6	3	3	5	5	2	2	4	2
0	19	40	6	0	1	1	0	0	1	0	2	0	1	1	0	0	4	2	3	1	1	1	0	0	0	0	0	0	0	3	3	3	3	3	3	3	3	3	3	3	3	3	3	1	1	1	4	2	4
1	32	40	2	0	0	0	1	0	0	0	1	0	0	1	1	0	3	2	1	1	1	1	0	0	0	0	0	0	0	1	3	3	3	3	3	3	1	3	3	3	3	3	3	2	1	1	5	1	5
1	23	30	8	0	1	1	0	0	1	0	2	0	0	1	1	0	5	4	4	2	1	1	-1	0	0	-1	0	-1	0	2	3	3	3	3	3	3	3	3	3	4	3	4	3	3	1	1	5	1	4
1	25	0	4	1	1	1	0	0	0	0	1	0	0	1	0	0	4	3	3	1	1	1	-3	-2	-1	-3	-3	-1	0	3	3	3	3	3	3	3	6	5	4	6	6	4	3	4	5	2	5	1	1
1	19	0	4	0	1	1	0	0	0	0	2	0	1	1	1	0	5	3	4	1	1	1	0	-1	0	-2	0	-1	0	3	3	3	2	3	3	3	3	4	3	4	3	4	3	3	3	1	3	3	3
1	33	38	3	0	1	0	1	0	0	0	1	0	1	0	1	0	4	2	3	1	1	1	-1	-3	-1	-3	-3	-3	-3	3	3	3	3	3	3	3	4	6	4	6	6	6	6	3	4	4	4	2	3
1	19	25	4	0	1	1	0	0	0	0	0	0	0	0	0	0	5	2	3	1	1	1	-1	-2	-1	-2	-2	-2	-2	2	3	3	3	3	3	3	3	5	4	5	5	5	5	3	3	4	4	2	2
1	28	0	5	1	0	0	1	0	0	0	3	1	1	0	1	0	3	2	3	1	2	1	0	0	0	0	0	0	-2	3	3	3	3	3	3	3	3	3	3	3	3	3	5	1	1	1	4	2	4
1	54	0	2	0	1	0	0	0	0	0	0	0	0	0	0	0	4	2	3	1	1	1	0	0	0	-1	0	0	0	3	3	3	3	3	3	3	3	3	3	4	3	3	3	2	3	2	3	3	5
1	20	0	7	0	1	1	0	0	1	0	2	1	0	0	1	0	4	3	4	2	1	1	0	0	0	-2	-1	-3	-3	3	3	3	3	3	3	3	3	3	3	5	4	6	6	3	5	3	4	2	3
1	25	23	2	1	0	0	0	0	0	0	0	0	0	0	0	0	5	1	2	4	5	2	0	-1	-1	-2	-2	-1	-1	3	3	3	3	3	3	3	3	4	4	5	5	4	4	3	3	1	3	3	3
1	32	0	5	0	1	1	1	0	0	0	2	1	0	1	1	0	3	2	4	4	5	1	-1	-3	-2	-3	-3	-3	-3	3	3	3	3	3	3	3	4	6	5	6	6	6	6	3	4	5	3	3	3
1	21	0	4	0	1	1	0	0	0	0	1	0	0	1	0	0	4	3	3	1	1	1	-2	0	-1	0	0	0	0	3	3	3	3	3	3	3	5	3	4	3	3	3	3	2	2	1	2	4	4
1	24	0	3	0	0	0	1	0	0	0	2	1	1	0	1	0	2	1	1	2	1	1	-2	-3	-2	-3	-3	-3	-2	3	3	3	3	3	3	3	5	6	5	6	6	6	5	5	5	5	5	1	2
1	37	0	3	0	0	0	1	0	0	0	2	0	1	1	1	0	2	1	1	2	5	3	-1	-2	-1	-2	-2	-2	-2	3	1	3	3	3	2	3	4	3	4	5	5	4	5	2	2	2	3	3	4
1	43	0	5	1	0	0	1	0	0	0	3	0	1	0	1	0	4	2	1	2	1	1	-2	-2	0	-1	0	0	-1	3	3	3	3	3	3	3	5	5	3	4	3	3	4	5	5	5	4	2	4
1	29	0	3	0	0	0	1	0	0	0	2	0	1	0	1	0	3	2	1	2	5	2	-1	0	0	-2	0	-1	-2	3	3	3	2	3	2	3	4	3	3	4	3	3	5	2	2	2	4	2	3
1	21	33	3	0	0	1	0	0	0	0	0	0	0	0	0	0	4	3	3	4	5	2	-1	-2	-2	-2	-1	-1	-1	3	3	3	3	3	3	3	4	5	5	5	4	4	4	4	3	3	4	2	4
1	19	0	4	0	1	1	0	0	1	0	1	0	1	0	0	0	4	2	3	1	1	1	-1	-1	0	-1	0	-2	-2	2	2	3	2	3	3	3	3	3	3	3	3	5	5	2	1	1	3	3	3
0	18	0	5	0	1	1	0	0	0	0	1	0	0	1	0	0	3	2	4	4	6	2	-2	-2	0	-2	-1	-2	-3	2	3	3	3	3	3	3	4	5	3	5	4	5	6	3	4	5	5	1	4
1	36	0	3	1	0	0	1	0	0	0	1	0	1	0	1	0	4	2	2	1	2	1	-1	-1	0	-2	-1	0	-1	3	3	3	3	3	3	3	4	4	3	5	4	3	4	3	4	4	4	2	4
1	27	25	4	1	0	0	1	0	0	0	2	1	1	0	1	0	3	1	2	2	1	1	0	-1	-1	-2	-1	-2	-3	3	2	3	3	3	3	3	3	3	4	5	4	5	6	3	3	2	3	3	2
1	23	27	3	0	0	0	0	0	1	0	0	0	0	0	0	0	4	3	3	4	5	3	0	-1	-1	-2	0	-1	-1	1	3	3	3	3	3	3	1	4	4	5	3	4	4	2	1	1	2	4	2
1	20	0	3	1	0	0	1	0	0	0	1	1	0	0	1	0	2	1	1	1	5	1	0	0	0	0	0	0	-1	3	2	3	1	2	3	1	3	2	3	1	2	3	2	3	3	1	1	5	5
1	18	0	3	1	1	0	0	0	0	0	0	0	0	0	0	0	5	2	4	1	1	1	0	0	-1	-1	0	0	0	3	3	3	3	3	3	3	3	3	4	4	3	3	3	2	1	1	4	2	5
0	24	0	3	0	1	1	0	0	0	0	0	0	0	0	0	0	4	2	4	2	1	1	0	0	-2	-2	0	0	0	3	2	3	2	3	3	3	3	2	5	4	3	3	3	3	3	1	4	2	5
1	27	0	3	0	0	0	1	0	0	0	2	1	0	0	1	0	2	1	1	3	1	1	-1	-2	-1	-3	-2	-2	-3	3	2	1	2	2	2	2	4	4	2	5	4	4	5	3	4	3	3	3	2
1	19	0	5	0	1	1	0	1	0	0	1	0	0	1	1	1	6	4	4	1	1	1	0	0	0	0	0	0	-1	3	3	3	3	3	3	3	3	3	3	3	3	3	4	1	1	1	3	3	5
1	20	20	3	0	1	1	0	0	0	0	2	1	0	1	0	0	6	3	4	1	1	1	0	0	0	-1	0	0	0	3	3	3	3	3	3	3	3	3	3	4	3	3	3	3	3	2	4	2	4
1	18	0	3	0	1	1	0	0	0	0	0	0	0	0	0	0	4	3	4	1	1	1	0	0	0	-2	0	-1	-1	3	2	3	2	3	3	3	3	2	3	4	3	4	4	2	2	4	3	3	3
1	34	9	3	0	0	0	1	0	0	0	2	0	1	1	1	0	3	2	1	2	5	3	0	0	0	-1	0	0	0	3	3	3	3	3	3	3	3	3	3	4	3	3	3	1	1	2	1	5	3
1	21	50	4	0	1	1	0	0	0	0	2	0	1	1	0	0	5	2	4	4	5	1	0	0	0	0	0	-2	-2	3	3	3	3	3	3	3	3	3	3	3	3	5	5	1	1	1	1	5	4
1	29	40	2	0	0	0	1	0	0	0	1	0	1	0	1	0	4	2	1	1	1	2	0	0	0	0	0	0	0	3	3	3	3	3	3	3	3	3	3	3	3	3	3	1	1	1	5	1	5
0	18	0	6	0	1	1	0	0	0	1	1	0	0	1	0	0	4	3	4	2	1	1	-2	-1	-1	-2	0	0	-1	3	3	3	2	3	3	3	5	4	4	4	3	3	4	3	4	1	5	1	4
0	26	40	2	0	1	0	0	0	0	0	0	0	0	0	0	0	4	2	3	1	1	1	-2	-2	-2	-2	-2	0	0	1	1	2	1	1	3	2	3	3	4	3	3	3	2	3	3	1	5	1	5
0	22	0	3	1	1	0	0	0	0	0	0	0	0	0	0	0	4	2	2	1	1	1	-1	0	-1	-2	-1	-1	-2	3	3	3	3	3	3	3	4	3	4	5	4	4	5	4	3	2	3	3	3
0	21	32	3	0	1	1	0	0	0	0	0	0	0	0	0	0	3	2	3	1	1	1	0	-1	-1	-2	-1	-1	-1	3	3	3	3	3	3	3	3	4	4	5	4	4	4	3	3	2	3	3	3
1	52	0	6	1	0	0	1	0	0	0	1	0	0	1	1	0	5	4	3	1	1	1	-1	0	0	-2	-1	-1	-1	3	3	3	3	3	3	3	4	3	3	5	4	4	4	3	3	2	4	2	3
1	23	40	4	0	1	1	0	0	0	0	1	0	1	0	0	1	5	3	3	2	1	1	0	0	0	-1	0	0	0	3	0	3	3	3	3	3	3	0	3	4	3	3	3	1	1	1	3	3	5
0	18	0	3	0	1	1	0	0	0	0	1	0	1	0	0	0	3	2	4	1	1	2	-1	-3	-1	-1	-2	-2	-2	2	1	3	1	1	1	2	3	4	4	2	3	3	4	2	2	3	4	2	3
1	32	30	3	0	1	0	0	0	1	0	1	0	0	1	0	0	4	3	1	2	4	1	0	-1	0	-1	0	0	0	3	2	3	2	3	3	3	3	3	3	3	3	3	3	5	4	1	4	2	4
0	20	0	3	0	1	1	0	0	0	0	1	1	0	0	1	0	3	2	4	1	3	2	-1	0	-1	0	0	0	-1	2	3	3	3	3	3	3	3	3	4	3	3	3	4	3	3	1	3	3	3
1	22	0	2	0	1	0	0	0	0	0	0	0	0	0	0	0	4	2	3	1	1	1	0	0	0	0	0	0	0	3	3	3	3	3	3	3	3	3	3	3	3	3	3	2	1	1	5	1	5
1	20	25	3	0	0	0	0	1	1	0	0	0	0	0	0	0	4	2	3	1	1	1	-1	0	-1	-1	0	0	0	3	2	3	3	3	3	3	4	2	4	4	3	3	3	3	3	1	4	2	4
1	20	28	3	0	1	1	0	0	0	0	0	0	0	0	0	0	4	2	3	1	1	1	0	0	0	0	0	0	-1	3	3	3	3	3	3	3	3	3	3	3	3	3	4	1	1	1	3	3	3
1	19	0	5	0	1	1	0	0	0	0	1	0	1	0	0	0	4	3	4	1	1	1	-2	-1	-1	-2	-1	-3	-3	2	3	1	2	3	3	3	4	4	2	4	4	6	6	4	3	5	2	4	3
1	18	0	5	0	1	1	0	0	0	0	0	0	0	0	0	0	5	3	4	1	1	1	0	0	0	-1	0	0	0	3	3	3	3	3	3	3	3	3	3	4	3	3	3	3	1	2	4	2	5
1	25	0	2	1	0	0	0	0	0	0	0	0	0	0	0	0	2	1	4	1	1	1	-1	0	-1	-2	0	0	-1	3	3	3	2	3	3	3	4	3	4	4	3	3	4	2	2	1	5	1	5
0	25	40	2	0	0	1	1	0	0	0	1	0	1	0	1	0	3	2	1	1	1	1	0	-1	0	0	-1	-2	-2	3	3	3	3	3	3	3	3	4	3	3	4	5	5	3	3	3	3	3	3
1	21	0	6	0	1	1	0	1	0	0	1	0	0	1	0	0	4	2	4	2	1	1	-2	-3	0	-3	-2	-3	-3	2	2	3	3	3	3	3	4	5	3	6	5	6	6	3	4	5	3	3	2
1	22	30	10	0	1	1	0	0	1	0	6	1	1	1	0	0	8	5	3	4	6	2	0	0	0	0	0	-2	-1	3	3	3	3	3	2	3	3	3	3	3	3	4	4	2	2	1	5	1	5
0	18	15	3	0	1	0	0	0	0	0	0	0	0	0	0	0	3	2	3	3	5	1	0	-1	0	-1	0	0	0	3	1	3	0	1	0	2	3	2	3	1	1	0	2	3	1	1	5	1	3
1	19	0	5	0	0	0	0	1	1	0	0	0	0	0	0	0	16	5	4	1	1	1	0	0	0	0	0	0	-1	3	1	3	3	3	3	1	3	1	3	3	3	3	2	1	1	3	4	2	4
0	29	40	3	0	1	1	0	0	0	0	0	0	0	0	0	0	4	3	2	4	6	1	-1	0	-1	-1	0	0	0	3	3	3	3	3	3	3	4	3	4	4	3	3	3	2	1	1	5	1	5
0	25	0	3	0	1	1	0	0	0	0	0	0	0	0	0	0	4	2	4	2	5	1	0	0	0	-1	0	-2	-1	3	3	3	2	3	3	3	3	3	3	3	3	5	4	2	2	2	3	3	4
0	19	0	2	0	1	0	0	0	0	0	0	0	0	0	0	0	3	2	3	1	1	1	-1	0	-2	-3	-1	-2	-2	2	3	3	3	2	3	3	3	3	5	6	3	5	5	2	2	2	4	2	3
1	18	0	3	0	1	1	0	0	0	0	0	0	0	0	0	0	3	2	4	1	1	1	-2	-2	-2	-2	-2	-2	-1	1	3	3	3	2	3	3	3	5	5	5	4	5	4	3	2	3	3	3	4
1	19	20	6	0	1	1	0	0	0	0	3	1	0	1	0	0	5	3	4	1	1	1	-2	-2	-2	-1	-1	-2	-2	2	2	3	2	2	3	3	4	4	5	3	3	5	5	3	4	3	2	4	3
0	18	0	4	0	1	1	0	0	0	0	2	1	0	1	0	0	4	2	4	1	1	1	0	0	-1	-1	0	-1	-2	3	2	3	2	2	2	2	3	2	4	3	2	3	4	3	4	1	3	3	4
0	51	35	4	1	0	0	1	0	0	0	2	1	0	1	1	0	5	3	1	2	8	1	0	-3	0	0	0	0	-2	2	2	3	3	3	3	2	2	5	3	3	3	3	4	2	2	2	4	2	5
1	18	0	4	0	1	1	0	0	0	0	1	0	1	0	0	0	5	3	4	1	1	1	0	-1	-1	-2	-1	0	0	3	3	3	3	3	2	3	3	4	4	5	4	2	3	3	4	2	3	3	3
0	24	0	4	0	1	1	0	0	1	0	1	0	1	0	1	0	3	2	3	1	1	1	-1	-2	0	-2	-2	-2	-3	3	3	3	3	3	3	3	4	5	3	5	5	5	6	4	3	3	3	3	2
0	19	20	4	0	1	1	0	0	0	0	0	0	0	0	0	0	5	3	4	4	5	1	-3	-3	-2	-3	-3	-2	-2	3	3	3	3	3	3	3	6	6	5	6	6	5	5	5	5	5	3	3	1
1	20	42	8	0	1	1	0	1	1	0	2	0	1	1	1	0	7	2	3	4	5	3	-2	-3	0	-3	-1	-3	-3	3	3	3	3	3	3	3	5	6	3	6	4	6	6	5	5	5	1	5	1
0	55	35	3	0	0	0	0	0	1	0	0	0	0	0	0	0	4	2	3	1	2	3	-1	-1	0	-1	-1	-1	-1	2	2	3	2	2	2	2	3	3	3	3	3	3	3	2	1	2	4	2	4
1	19	0	4	0	1	1	0	0	0	0	1	0	0	1	0	0	4	2	2	1	1	1	0	0	-1	-1	0	-2	-2	1	3	3	2	3	3	3	1	3	4	3	3	5	5	4	5	3	4	2	5
1	38	48	3	1	0	0	1	0	0	0	1	0	0	1	0	0	6	2	1	2	5	2	0	0	-1	0	0	0	-2	3	3	3	2	3	3	3	3	3	4	2	3	3	5	3	3	1	3	3	2
1	18	0	6	0	1	1	0	0	1	0	2	1	1	0	1	0	5	3	4	3	4	2	-1	0	0	0	0	-1	-1	3	3	3	2	3	3	2	4	3	3	2	3	4	3	2	2	1	4	2	3
0	21	0	6	0	1	1	0	0	1	0	1	1	0	0	0	0	4	3	4	1	1	2	0	0	0	-1	-1	-1	-2	3	3	3	3	3	3	3	3	3	3	4	4	4	5	4	3	2	3	3	2
0	24	0	9	0	1	1	0	0	1	0	2	0	1	1	0	0	8	5	4	1	1	1	0	0	0	0	0	-1	-2	1	2	3	3	3	3	2	1	2	3	3	3	4	4	3	1	2	3	3	4
1	23	40	3	1	0	0	1	0	0	0	1	1	0	0	1	0	3	2	1	1	1	1	0	-1	0	0	0	-1	0	2	2	3	3	3	3	3	2	3	3	3	3	4	3	2	1	1	4	2	5
1	20	0	3	0	1	1	0	0	0	0	0	0	0	0	0	0	3	2	4	1	1	1	-1	-2	0	-1	-2	-3	-3	3	2	3	3	3	3	3	4	4	3	4	5	6	6	3	3	3	4	2	3
1	37	0	4	1	0	0	1	0	0	0	2	1	0	1	1	0	4	2	2	1	1	1	-2	0	-1	-1	0	0	-3	3	3	3	3	3	3	3	5	3	4	4	3	3	6	3	4	4	3	3	3
1	22	32	2	0	0	0	0	0	1	0	0	0	0	0	0	0	3	1	3	4	6	1	-1	-1	-2	-2	-1	-1	-1	3	3	3	3	3	3	3	4	4	5	5	4	4	4	3	2	1	4	2	3
0	24	50	2	1	0	0	0	0	0	0	0	0	0	0	0	0	2	1	1	4	5	1	0	-3	-2	-3	-3	-3	0	3	3	3	3	3	3	3	3	6	5	6	6	6	3	3	3	3	3	3	3
0	22	0	2	0	1	0	0	0	0	0	0	0	0	0	0	0	4	2	3	4	5	1	-1	-1	0	0	-1	0	-1	2	2	3	2	2	3	2	3	3	3	2	3	3	3	3	2	3	4	2	5
1	20	20	5	0	1	1	0	0	0	0	2	0	0	1	0	0	5	3	4	1	1	1	0	0	0	0	0	0	0	1	1	1	1	1	1	1	1	1	1	1	1	1	1	1	1	1	4	2	5
1	34	0	2	1	0	0	1	0	0	0	1	1	0	0	1	0	3	1	2	2	4	1	-1	-2	-1	-1	0	-2	-2	3	3	3	3	3	3	3	4	5	4	4	3	5	5	5	5	3	5	1	3
1	18	20	5	0	1	1	0	0	0	0	3	1	0	1	1	0	4	3	3	1	1	1	-1	-2	-2	-2	-2	-2	-2	2	2	3	3	3	2	2	3	4	5	5	5	4	4	3	3	2	3	3	3
0	19	0	4	0	1	1	0	0	0	0	1	1	0	0	1	0	3	2	4	1	1	1	-1	0	0	0	0	0	0	3	3	3	3	3	3	3	4	3	3	3	3	3	3	1	1	1	4	2	4
1	20	0	2	0	1	0	0	0	0	0	0	0	0	0	0	0	3	2	4	1	1	1	0	-1	-1	-2	-1	-3	-3	3	3	3	3	3	3	3	3	4	4	5	4	6	6	2	3	3	3	3	2
1	20	0	4	0	0	0	0	1	1	0	0	0	0	0	0	0	2	1	3	2	5	2	0	-2	0	-2	-2	-2	-2	1	1	2	2	2	2	2	1	3	2	4	4	4	4	1	2	2	3	3	3
1	22	0	2	0	1	0	0	0	0	0	0	0	0	0	0	0	2	1	4	4	5	1	0	0	-2	-3	-1	-1	-1	3	2	3	2	3	3	3	3	2	5	5	4	4	4	1	1	1	1	5	3
1	21	0	2	0	1	0	0	0	0	0	0	0	0	0	0	0	2	1	4	4	5	4	0	-1	-2	-2	0	0	0	3	3	3	2	3	3	3	3	4	5	4	3	3	3	3	2	3	2	4	2
1	19	10	5	0	1	1	0	0	1	0	1	0	1	0	0	0	5	3	4	1	1	1	0	-2	-1	-1	0	-1	-2	2	1	2	2	2	2	2	2	3	3	3	2	3	4	3	3	4	3	3	3
1	18	24	4	0	1	1	0	0	0	0	1	0	1	0	0	0	3	2	4	3	5	1	-1	-3	0	-1	-1	-3	-3	2	3	1	1	2	3	3	3	6	1	2	3	6	6	3	3	1	3	3	2
0	19	0	3	0	1	0	0	0	0	0	0	0	0	0	0	0	4	2	4	4	5	3	0	0	-1	-1	0	-1	-1	3	3	3	3	3	3	3	3	3	4	4	3	4	4	1	1	1	5	1	5
0	19	0	2	0	1	0	0	0	0	0	0	0	0	0	0	0	3	2	4	1	1	1	0	0	0	0	0	0	0	3	3	3	3	3	3	3	3	3	3	3	3	3	3	1	1	1	5	1	5
1	19	22	4	0	0	0	0	1	1	0	0	0	0	0	0	0	3	2	3	4	5	2	0	0	-1	-1	0	-1	-1	3	3	3	3	3	3	3	3	3	4	4	3	4	4	2	2	3	2	4	3
1	30	22	3	0	0	0	1	0	0	0	2	1	0	0	1	0	4	2	1	2	5	1	0	-2	-1	-3	0	-2	-2	3	3	3	3	3	3	3	3	5	4	6	3	5	5	2	2	1	1	5	4
1	27	25	3	1	0	0	1	0	0	0	1	1	0	0	1	0	2	1	4	1	1	2	0	0	0	0	0	0	0	3	3	3	3	3	3	3	3	3	3	3	3	3	3	4	1	1	1	5	3
1	18	40	2	0	0	0	0	0	0	1	0	0	0	0	0	0	3	2	3	3	5	1	-1	0	0	0	0	0	0	3	3	3	3	3	3	3	4	3	3	3	3	3	3	1	1	1	3	3	5
1	19	0	4	0	1	1	0	0	0	0	1	0	1	0	1	0	4	3	4	1	1	1	0	0	0	-1	0	-1	-1	3	3	3	3	3	3	3	3	3	3	4	3	4	4	2	2	2	5	1	5
1	19	0	3	0	1	0	0	0	1	0	1	0	0	1	0	0	6	3	4	1	1	1	-3	-1	-1	-1	-1	-2	-3	2	3	3	3	3	3	3	5	4	4	4	4	5	6	2	3	2	3	3	5
1	37	0	4	1	0	0	1	0	0	0	2	0	1	0	1	0	4	3	2	1	2	1	-1	0	0	-3	0	0	-2	2	3	3	3	3	3	3	3	3	3	6	3	3	5	3	1	3	5	1	4
1	35	0	4	1	0	0	1	0	0	0	2	1	0	1	1	0	3	2	2	1	1	1	-2	-3	-3	-3	-3	-3	-3	3	3	3	3	3	3	3	5	6	6	6	6	6	6	5	5	5	1	5	1
1	20	21	2	0	1	0	0	0	0	0	0	0	0	0	0	0	3	1	4	1	1	1	0	0	0	0	0	-2	0	3	3	3	1	3	3	3	3	3	3	1	3	5	3	1	3	2	4	2	4
1	42	36	6	1	1	0	1	0	0	0	4	0	0	1	0	0	6	4	2	2	5	2	-1	-3	-1	-2	-3	-2	-2	3	2	3	3	3	3	3	4	5	4	5	6	5	5	1	1	3	2	4	4
1	27	36	3	1	0	0	0	0	1	0	0	0	0	0	0	0	3	2	3	3	5	3	0	0	0	0	0	0	-1	3	1	3	2	3	3	2	3	1	3	2	3	3	3	2	2	1	5	1	5
1	18	16	5	0	1	1	1	0	0	0	2	1	0	1	1	0	4	3	4	1	1	1	0	0	0	0	0	0	-3	3	3	3	3	3	3	2	3	3	3	3	3	3	5	3	1	3	1	5	4
1	50	35	2	1	0	0	0	0	0	0	0	0	0	0	0	0	3	2	2	1	1	1	0	-1	0	0	0	0	0	3	3	3	3	3	3	2	3	4	3	3	3	3	2	2	1	1	2	4	5
1	42	40	2	0	0	0	1	0	0	0	1	0	0	1	1	0	3	1	1	4	5	4	-1	-1	-3	-3	-1	-3	-3	3	3	3	3	3	3	3	4	4	6	6	4	6	6	4	4	3	3	3	3
1	18	0	2	0	1	0	0	0	0	0	0	0	0	0	0	0	2	1	4	1	1	1	0	0	0	0	0	0	0	3	3	3	3	3	3	3	3	3	3	3	3	3	3	1	1	1	5	1	5
0	18	0	4	0	1	1	0	0	0	0	0	0	0	0	0	0	3	2	4	1	1	1	0	0	0	0	0	0	-2	3	3	3	3	3	3	3	3	3	3	3	3	3	5	3	3	1	3	3	3
1	40	38	4	1	0	0	1	0	0	0	2	0	1	0	1	0	9	2	2	2	6	3	0	0	0	0	0	0	0	1	3	3	3	3	3	3	1	3	3	3	3	3	3	2	1	1	1	5	5
1	19	10	4	0	1	1	0	0	0	0	1	0	0	1	0	0	7	3	3	1	1	2	-2	0	-1	0	-1	0	-2	2	3	3	1	3	3	2	4	3	4	1	4	3	4	4	2	1	4	2	4
1	26	36	7	0	1	1	0	0	0	0	1	1	0	0	1	0	3	2	2	4	7	2	-2	-2	-2	-2	-2	-2	-2	3	3	3	3	3	3	3	5	5	5	5	5	5	5	4	3	4	3	3	3
0	51	0	3	0	0	0	1	0	0	1	0	0	0	0	0	0	3	1	1	1	1	1	-1	-3	-1	-2	-2	-2	-2	2	2	3	2	2	2	2	3	5	4	4	4	4	4	3	4	4	2	4	3
0	18	0	4	0	1	1	0	0	0	0	1	0	1	0	0	0	6	3	4	1	1	1	0	0	0	-1	0	0	0	2	2	3	2	3	3	3	2	2	3	3	3	3	3	1	2	1	4	2	4
1	40	0	2	1	0	0	0	0	0	0	0	0	0	0	0	0	2	1	2	1	1	1	0	0	0	0	0	0	0	3	3	3	3	3	3	3	3	3	3	3	3	3	3	5	5	1	5	1	5
1	36	40	3	0	1	0	1	0	0	0	1	0	0	1	0	0	4	3	1	2	5	1	0	-1	-1	-1	-1	-1	-1	3	1	3	2	2	2	3	3	2	4	3	3	3	4	4	2	1	2	4	4
1	28	36	2	0	0	0	1	0	0	0	1	0	1	0	1	0	2	1	1	1	1	1	0	0	0	-1	0	0	0	3	3	3	3	3	3	3	3	3	3	4	3	3	3	2	3	1	1	5	5
1	23	0	3	1	0	0	1	0	0	0	1	1	0	0	1	0	3	2	1	3	5	2	-1	-2	-2	-3	-3	-3	-2	3	3	3	2	3	2	3	4	5	5	5	6	5	5	4	4	3	1	5	2
0	30	0	6	1	0	0	1	0	1	0	4	1	1	1	1	0	4	3	4	1	1	1	-3	0	-3	-3	0	-1	-2	3	2	3	3	3	2	2	6	2	6	6	3	3	4	4	4	3	3	3	4
1	21	0	2	0	0	0	1	0	0	0	1	1	0	0	1	0	3	1	4	1	1	1	-1	-2	0	-3	-2	-2	-2	2	2	3	2	3	2	2	3	4	3	5	5	4	4	3	2	3	4	2	4
0	26	0	3	0	1	1	0	0	0	0	0	0	0	0	0	0	5	3	3	1	1	1	-2	0	-2	-1	0	-1	0	2	3	3	2	3	3	3	4	3	5	3	3	4	3	5	4	2	4	2	3
1	18	0	4	0	1	1	0	0	0	0	0	0	0	0	0	0	3	2	4	1	1	2	0	0	0	-1	0	0	0	2	1	2	1	2	2	3	2	1	2	2	2	2	3	2	1	1	1	5	4
1	20	20	3	0	1	1	0	0	0	0	0	0	0	0	0	0	4	3	3	1	1	1	0	0	-1	-2	0	0	0	0	1	0	1	0	0	0	0	1	1	3	0	0	0	3	3	1	4	2	3
0	18	0	3	0	1	1	0	0	0	0	0	0	0	0	0	0	4	2	4	1	1	1	-1	0	0	-1	-1	-1	-3	2	3	3	2	2	2	3	3	3	3	3	3	3	6	2	2	3	5	1	3
1	18	0	4	0	1	1	0	0	1	0	1	1	0	0	0	0	4	3	4	1	1	1	0	0	0	0	0	-1	-1	3	3	3	1	3	3	3	3	3	3	1	3	4	4	2	2	2	3	3	3
0	21	38	8	0	1	1	0	1	1	0	1	0	1	0	0	0	4	3	4	4	4	1	-1	-1	-2	-2	-1	-2	-2	3	3	3	3	3	2	3	4	4	5	5	4	4	5	3	3	4	3	3	3
0	18	0	4	0	1	1	0	0	0	0	1	0	0	1	0	0	7	3	4	1	1	1	0	0	0	0	0	-2	0	2	3	3	2	3	2	3	2	3	3	2	3	4	3	2	2	1	5	1	4
1	21	15	3	0	1	0	0	0	0	0	0	0	0	0	0	0	7	2	4	1	2	2	-1	-2	-1	-1	-2	0	0	2	3	2	2	3	3	3	3	5	3	3	5	3	3	3	3	3	3	3	4
1	19	0	3	0	1	1	0	0	0	0	0	0	0	0	0	0	7	3	4	1	1	1	0	0	0	0	0	0	0	3	3	3	3	3	3	3	3	3	3	3	3	3	3	2	3	3	4	2	3
1	23	0	6	0	1	1	1	0	0	0	2	1	1	0	1	0	6	3	4	1	4	1	0	0	0	0	0	-2	-2	3	3	3	3	3	3	3	3	3	3	3	3	5	5	2	1	2	5	1	4
1	18	0	3	0	1	1	0	0	0	0	0	0	0	0	0	0	4	3	4	1	2	2	0	0	-1	0	0	0	0	3	3	3	3	3	3	3	3	3	4	3	3	3	3	2	1	1	2	4	5
1	34	16	4	1	0	0	1	0	0	0	2	0	0	1	0	0	5	2	2	2	6	2	-1	-1	-1	-3	0	0	0	2	2	3	3	3	2	3	3	3	4	6	3	2	3	5	3	1	3	3	3
1	24	0	4	0	1	1	1	0	0	0	1	1	0	0	1	0	5	3	4	1	1	1	-1	0	0	0	0	0	-3	3	3	3	3	3	3	2	4	3	3	3	3	3	5	2	1	1	3	3	5
1	37	0	3	1	0	0	1	0	0	0	1	1	0	0	1	0	3	1	2	2	8	2	0	-1	-1	-2	-1	-2	-2	3	3	3	3	3	3	3	3	4	4	5	4	5	5	2	2	2	3	3	4
0	26	0	3	0	0	0	0	0	1	1	0	0	0	0	0	0	3	2	2	2	5	3	-2	-1	-1	-1	-2	0	0	2	2	3	2	1	3	3	4	3	4	3	3	3	3	3	1	1	2	4	2
1	28	0	3	1	0	0	1	0	0	0	1	0	1	0	1	0	4	2	2	1	1	1	-1	0	0	-2	0	-2	-1	3	3	3	3	3	3	3	4	3	3	5	3	5	4	2	2	1	4	2	4
1	34	38	2	1	0	0	1	0	0	0	1	0	1	0	0	0	5	2	3	2	5	1	-1	0	-1	0	0	0	0	1	3	3	3	3	3	3	2	3	4	3	3	3	3	2	2	1	1	5	4
1	50	0	2	0	1	0	0	0	0	0	0	0	0	0	0	0	3	2	1	2	5	3	-1	-1	0	-3	-1	-1	-1	2	2	2	3	1	2	2	3	3	2	6	2	3	3	4	4	2	3	3	4
0	36	40	4	1	0	0	1	0	0	0	2	1	0	0	0	0	2	1	2	2	5	2	-1	-2	0	-2	-1	-1	-2	3	3	3	3	3	3	3	4	5	3	5	4	4	5	2	1	1	3	3	4
0	18	0	3	0	1	1	0	0	0	0	1	0	1	0	0	0	3	1	4	1	1	1	-1	-2	-1	-2	0	-1	-1	2	3	3	2	3	2	2	3	5	4	4	3	3	3	3	2	3	5	1	4
1	24	0	3	0	0	0	1	0	0	0	2	1	0	0	1	0	3	2	1	1	1	2	-2	-1	-2	-2	-1	-2	-3	3	3	3	3	3	3	3	5	4	5	5	4	5	6	4	3	4	2	4	3
0	46	0	3	1	0	0	1	0	0	0	1	0	0	1	0	0	3	2	1	2	6	1	-1	0	0	-2	0	0	0	2	2	1	2	0	0	0	3	2	1	4	0	0	0	3	3	2	3	3	3
0	23	0	4	0	1	1	0	0	0	0	1	0	0	1	0	0	3	2	3	1	1	1	-2	-1	0	-2	0	-3	-3	1	2	3	0	2	3	3	3	3	3	2	2	6	6	1	3	4	5	1	3
1	18	0	2	0	1	0	0	0	0	0	0	0	0	0	0	0	4	2	4	3	5	3	0	-2	0	-1	-1	-2	-1	3	2	3	2	3	3	3	3	4	3	3	4	5	4	2	2	2	5	1	5
1	21	0	5	0	1	1	0	0	0	0	2	0	1	0	0	0	5	3	4	1	1	1	-1	0	0	-1	0	-1	-2	3	3	3	3	3	3	3	4	3	3	4	3	4	5	3	3	2	4	2	4
0	30	0	3	0	1	1	0	0	0	0	0	0	0	0	0	0	5	2	3	1	1	1	0	0	0	0	0	-1	-3	3	3	3	3	3	3	3	3	3	3	3	3	4	6	2	2	1	3	3	1
1	28	0	3	1	0	0	1	0	0	0	1	1	0	0	1	0	4	2	4	3	5	2	0	0	-1	-2	0	-1	-1	3	3	3	3	3	3	1	3	3	4	5	3	4	2	4	3	1	5	1	5
1	29	40	3	1	0	0	1	0	0	0	1	0	1	0	1	0	3	2	2	1	1	1	0	-1	0	-2	-2	-3	-2	3	3	3	3	3	3	3	3	4	3	5	5	6	5	2	2	4	2	4	4
1	18	0	5	0	1	1	0	0	1	0	2	0	0	1	0	0	4	3	4	1	1	1	-1	0	0	-1	-1	-2	-2	3	3	3	3	3	3	3	4	3	3	4	4	5	5	2	2	2	2	4	2
1	18	0	3	0	1	1	0	0	0	0	1	0	1	0	0	0	5	3	4	1	1	1	-1	0	0	-1	0	-1	-1	3	1	3	3	3	3	3	4	1	3	4	3	4	4	3	2	2	3	3	1
0	18	0	3	0	1	1	0	0	0	0	1	0	0	1	0	0	4	2	4	1	1	1	0	-1	-1	-2	-1	-2	-3	3	3	3	3	3	3	3	3	4	4	5	4	5	6	3	3	2	4	2	2
1	40	0	2	0	0	0	1	0	0	0	1	0	1	0	1	0	3	2	1	2	5	3	-1	0	0	-1	0	0	-1	2	3	3	3	2	2	3	3	3	3	4	2	2	4	3	2	3	4	2	3
0	18	0	5	0	1	1	0	0	0	0	1	0	1	0	0	0	4	3	4	1	1	1	0	0	0	0	0	0	0	3	3	3	3	3	3	2	3	3	3	3	3	3	2	1	1	1	1	5	4
0	25	40	2	0	0	0	0	1	0	0	0	0	0	0	0	0	4	2	3	1	3	1	0	-1	0	-1	0	0	-1	1	2	3	2	3	3	3	1	3	3	3	3	3	4	1	1	1	3	3	3
1	24	0	4	1	0	0	1	0	1	0	1	1	0	0	0	0	4	2	2	2	5	2	-2	-1	-2	-2	-2	-1	-2	2	2	3	3	3	3	3	4	3	5	5	5	4	5	4	3	2	3	3	3
1	30	0	3	1	0	0	1	0	0	0	1	1	0	0	1	0	3	2	2	2	5	1	0	0	0	-2	0	-2	0	3	3	3	3	3	2	3	3	3	3	5	3	4	3	3	4	3	5	1	4
1	19	0	2	0	1	0	0	0	0	0	0	0	0	0	0	0	2	1	3	1	1	1	-1	-2	0	0	0	0	-2	2	1	3	2	2	2	2	3	3	3	2	2	2	4	2	2	1	2	4	3
0	18	35	2	0	1	0	0	0	0	0	0	0	0	0	0	0	5	2	4	1	1	1	0	0	0	-1	0	0	0	3	3	3	2	3	3	3	3	3	3	3	3	3	3	2	1	1	1	5	5
1	20	18	6	0	1	1	0	1	0	0	1	0	0	1	1	1	5	4	3	1	1	2	0	0	0	0	0	0	-2	2	1	3	3	3	2	3	2	1	3	3	3	2	5	2	1	2	3	3	2
1	18	0	3	0	1	0	0	0	0	0	0	0	0	0	0	0	5	2	4	1	1	1	-1	0	0	0	0	0	0	3	3	3	1	3	3	3	4	3	3	1	3	3	3	2	2	1	5	1	4
0	30	0	2	0	1	0	0	0	0	0	0	0	0	0	0	1	3	2	3	2	1	1	-1	-3	-2	-3	0	-1	-1	2	2	3	2	2	2	3	3	5	5	5	2	3	4	4	4	2	3	3	3
1	28	12	2	0	1	0	0	0	0	0	0	0	0	0	0	0	3	2	3	1	1	1	-3	-3	-1	-3	-2	-3	-2	2	3	3	2	3	3	3	5	6	4	5	5	6	5	5	5	5	4	2	1
1	19	0	6	0	1	1	0	0	0	0	4	1	1	1	1	0	5	4	3	1	1	1	-1	0	0	0	0	0	-2	3	3	3	2	3	3	3	4	3	3	2	3	3	5	2	1	2	3	3	4
1	20	16	3	0	1	1	0	0	0	0	1	0	0	1	0	0	3	2	4	1	1	1	-2	-2	-2	-3	-1	-1	-1	3	3	3	3	3	3	3	5	5	5	6	4	4	4	3	4	4	5	1	2
1	20	0	4	0	1	0	0	0	1	0	1	0	0	1	0	0	3	2	3	2	1	2	0	0	0	0	-1	-1	0	1	1	3	2	3	0	3	1	1	3	2	4	1	3	2	2	2	4	2	4
1	21	0	3	0	1	1	0	0	1	0	1	0	1	0	0	0	4	3	2	1	1	2	0	-1	0	-1	0	-2	-2	3	3	3	3	3	3	3	3	4	3	4	3	5	5	3	1	3	4	2	3
1	21	0	4	0	1	1	1	0	0	0	1	1	0	0	1	0	4	3	3	1	1	1	-1	-2	-1	-2	-2	0	-1	1	2	3	3	2	3	2	2	4	4	5	4	3	3	4	4	5	4	2	3
1	21	0	4	0	1	1	0	0	0	0	2	0	0	1	0	0	4	2	3	3	6	2	-2	-1	-1	-1	-1	-1	-1	3	2	3	3	3	2	2	5	3	4	4	4	3	3	3	3	2	3	3	3
1	18	0	2	0	1	0	0	0	0	0	0	0	0	0	0	0	3	2	4	1	1	1	0	0	0	0	0	0	0	3	3	3	3	3	3	3	3	3	3	3	3	3	3	2	1	1	4	2	4
0	18	0	5	0	1	1	0	1	0	0	1	0	1	0	0	0	2	1	4	2	5	2	-1	-3	0	-3	-1	-3	-2	1	2	3	2	1	1	3	2	5	3	5	2	4	5	1	1	3	3	3	3
1	18	0	4	0	1	1	0	0	0	0	0	0	0	0	0	0	6	3	3	1	1	1	0	0	0	0	-1	-1	-3	3	3	3	3	2	3	3	3	3	3	3	3	4	6	1	1	2	2	4	2
1	26	0	2	0	0	0	0	0	0	1	0	0	0	0	0	0	3	1	3	4	9	1	-2	-1	-1	-2	-1	-2	-1	3	2	3	3	3	3	3	5	3	4	5	4	5	4	1	1	1	4	2	5
1	18	0	5	0	1	1	0	0	0	0	3	0	1	1	1	0	6	5	4	1	2	1	0	0	-1	0	0	-1	-2	2	3	2	2	3	3	3	2	3	3	2	3	4	5	2	2	2	2	4	5
1	31	35	5	1	1	0	1	0	0	1	1	0	1	0	1	0	5	3	2	2	5	3	0	0	-1	-2	0	0	0	3	3	3	3	3	3	3	3	3	4	5	3	3	3	2	2	1	5	1	5
0	22	0	2	0	1	0	0	0	0	0	0	0	0	0	0	0	3	2	3	1	1	1	0	0	0	-2	0	-2	-1	3	2	3	1	1	3	3	3	2	3	3	1	5	4	2	1	3	3	3	4
1	37	16	5	1	0	1	1	0	0	0	2	0	1	0	1	0	5	2	3	2	5	2	0	-2	0	-1	0	0	-2	3	3	3	3	3	3	3	3	5	3	4	3	3	5	3	3	3	1	5	3
0	18	0	6	0	1	1	0	1	0	0	4	0	1	1	1	0	4	2	4	2	5	1	0	0	0	0	0	-3	-3	3	3	3	3	3	3	3	3	3	3	3	3	6	6	2	1	3	3	3	4
0	18	26	3	0	1	1	0	0	0	0	0	0	0	0	0	0	4	2	4	1	1	1	0	0	0	-1	0	-1	-2	3	3	3	2	3	2	2	3	3	3	3	3	3	4	2	2	1	4	2	3
1	18	26	3	0	1	1	0	0	0	0	0	0	0	0	0	0	6	3	3	2	5	3	0	0	0	0	0	0	0	3	3	3	3	3	3	3	3	3	3	3	3	3	3	1	1	1	4	2	2
1	33	38	2	0	0	0	1	0	0	0	1	1	0	0	0	0	2	1	1	3	8	1	0	0	0	0	-1	-1	0	3	2	3	3	3	2	3	3	2	3	3	4	3	3	2	2	2	4	2	4
1	18	22	4	0	1	1	0	0	0	0	1	0	0	1	0	0	3	2	3	1	1	1	-1	-3	-2	-3	-3	-2	-3	3	3	3	3	3	3	3	4	6	5	6	6	5	6	3	5	4	4	2	3
1	21	13	5	0	1	1	1	0	0	0	2	0	0	1	1	0	4	3	4	1	1	2	0	0	0	0	0	-1	-2	3	3	3	3	3	3	3	3	3	3	3	3	4	5	3	2	5	2	4	4
1	26	0	3	0	1	0	1	0	0	0	1	0	1	0	1	0	9	3	3	1	1	1	0	0	0	-1	-1	-2	-2	2	0	3	2	0	3	3	2	0	3	3	1	5	5	1	1	1	3	3	3
1	30	35	2	1	0	0	0	0	0	0	0	0	0	0	0	0	6	1	4	4	5	1	0	0	0	-2	0	-1	0	3	3	3	2	3	3	3	3	3	3	4	3	4	3	3	1	1	4	2	4
1	32	20	3	1	0	0	0	0	0	1	0	0	0	0	0	0	4	2	3	1	1	1	0	0	-1	-1	0	0	0	3	3	3	3	2	2	3	3	3	4	4	2	2	3	2	2	1	1	5	4
1	25	0	5	1	0	1	1	0	0	0	3	1	1	1	1	0	3	2	3	2	5	1	0	0	-1	-2	0	0	-3	2	2	3	3	3	3	3	2	2	4	5	3	3	6	3	3	4	3	3	2
1	22	20	2	0	0	0	1	0	0	0	1	1	0	0	1	0	3	2	1	1	1	1	-2	0	-1	0	0	0	-1	3	3	3	3	3	3	3	5	3	4	3	3	3	4	3	3	1	2	4	4
0	22	10	3	0	1	0	0	0	0	0	0	0	0	0	0	0	3	2	3	4	6	1	-3	-3	0	-2	-3	-3	-2	3	3	3	2	3	3	3	6	6	3	4	6	6	5	2	1	3	3	3	2
1	22	0	3	0	1	0	0	0	1	0	0	0	0	0	0	0	3	2	4	1	1	1	-2	-3	-1	-2	-1	-2	-2	3	3	3	3	3	3	3	5	6	4	5	4	5	5	4	4	2	3	3	3
1	26	0	7	0	1	1	1	0	0	0	3	1	1	1	1	0	6	4	4	2	1	1	-1	-2	0	-1	-1	-2	-3	3	3	3	3	3	3	3	4	5	3	4	4	5	6	3	3	5	3	3	3
0	45	40	2	0	0	0	0	0	0	1	0	0	0	0	0	0	3	2	3	2	5	3	-2	-2	-1	-3	-3	-1	-1	3	3	3	3	3	3	3	5	5	4	6	6	4	4	5	4	3	4	2	1
1	18	15	5	0	1	1	0	0	0	0	2	0	1	1	1	0	4	3	3	2	5	1	0	0	-1	0	0	0	0	2	3	3	3	3	3	3	2	3	4	3	3	3	3	2	2	1	4	2	4
0	22	0	4	0	1	1	0	0	1	0	2	0	1	0	1	0	3	1	3	3	5	2	-2	-2	0	-2	-1	-2	-2	0	2	3	2	3	3	3	2	4	3	4	4	5	5	2	2	2	3	3	2
0	20	0	4	0	1	1	0	0	0	0	2	0	1	1	0	0	4	2	4	1	1	1	-2	-2	-1	-2	-2	-3	-3	1	1	3	1	2	1	2	3	3	4	3	4	4	5	4	2	4	2	4	2
0	23	0	4	0	1	1	0	0	0	0	0	0	0	0	0	0	4	3	3	4	6	1	-1	0	0	-2	0	0	0	3	3	3	3	3	3	3	4	3	3	5	3	3	3	4	4	3	3	3	3
0	23	0	3	0	1	0	0	0	1	0	0	0	0	0	0	0	4	3	2	1	1	1	-1	-2	-1	-2	-2	-1	-1	2	2	3	2	1	2	3	3	4	4	4	3	3	4	2	2	3	4	2	3
1	18	30	4	0	1	1	0	0	0	0	0	0	0	0	0	0	4	2	3	4	5	1	-1	-1	0	-2	-1	0	-1	3	3	3	2	3	3	3	4	4	3	4	4	3	4	2	1	1	5	1	4
1	28	35	2	0	0	0	0	0	0	1	0	0	0	0	0	0	3	1	2	3	8	2	0	0	0	0	0	0	0	3	3	3	3	3	3	3	3	3	3	3	3	3	3	2	3	1	4	2	4
0	20	18	7	0	1	1	0	0	0	0	4	1	1	0	0	0	4	3	4	4	6	1	0	-1	0	-1	0	-2	-2	3	3	3	2	3	3	3	3	4	3	3	3	5	5	2	2	2	2	4	4
1	47	40	2	0	0	0	1	0	0	0	1	0	0	1	0	0	3	2	1	2	5	2	-1	-1	-1	-1	-1	-2	-1	3	3	3	3	2	3	3	4	4	4	4	3	5	4	3	1	1	1	5	5
0	19	0	8	0	0	0	0	0	1	0	1	0	1	0	0	0	10	6	4	1	1	1	-1	-1	0	0	-1	-3	-3	3	3	3	3	3	3	3	4	4	3	3	4	6	6	1	1	3	3	3	2
1	19	0	8	0	1	1	0	0	0	0	6	0	1	1	0	0	5	4	4	1	1	1	-1	-2	-2	-1	0	-2	-2	3	3	3	3	3	3	3	4	5	5	4	3	5	5	5	4	3	4	2	3
0	31	40	5	1	0	0	1	0	0	0	3	1	0	0	0	0	2	1	1	3	6	2	-1	-2	-2	-2	-2	-2	-2	2	2	2	1	2	2	2	3	4	4	3	4	4	4	3	2	3	3	3	3
1	18	25	4	0	1	1	0	0	0	1	1	1	0	0	1	0	5	3	3	1	1	1	-1	0	-2	0	0	0	0	1	1	3	2	3	3	3	2	1	5	2	3	3	3	3	2	1	5	1	5
1	48	0	4	1	0	0	1	0	0	0	0	0	0	0	0	0	6	3	4	1	8	3	0	0	0	0	0	0	0	3	3	3	3	3	3	3	3	3	3	3	3	3	3	1	1	1	2	4	4
1	21	0	2	0	0	0	0	1	0	0	0	0	0	0	0	0	3	2	4	1	1	1	-1	-1	-1	-1	-2	-3	-2	3	3	3	2	2	2	3	4	4	4	3	4	5	5	2	2	1	2	4	4
1	18	19	2	0	1	0	0	0	0	0	0	0	0	0	0	0	3	2	3	4	5	3	-2	-3	-2	-3	-2	-2	-2	2	3	3	3	3	3	3	4	6	5	6	5	5	5	3	2	3	3	3	3
0	25	0	2	0	0	0	0	0	1	0	0	0	0	0	0	0	4	2	4	1	1	1	-2	-1	-1	-1	-1	-1	-1	3	3	3	3	3	3	3	5	4	4	4	4	4	4	3	3	2	3	3	3
1	19	0	3	0	1	0	1	0	0	0	1	1	0	0	1	0	4	2	4	3	5	1	0	0	0	0	0	0	0	3	3	3	3	3	3	3	3	3	3	3	3	3	3	1	1	1	3	3	3
1	22	0	5	0	0	0	1	0	0	0	4	1	0	0	1	0	5	3	1	1	1	1	-1	0	0	0	0	0	0	3	3	3	3	3	3	3	4	3	3	3	3	3	3	2	2	2	3	3	4
1	21	0	6	0	1	1	0	0	1	0	2	0	1	0	0	0	6	3	4	2	5	2	0	0	-1	-2	-1	0	0	2	2	3	3	3	2	2	2	2	4	5	4	2	2	1	2	3	4	2	4
1	20	0	5	0	1	1	1	0	0	0	2	1	1	0	1	0	8	5	3	1	1	1	0	0	0	0	0	0	0	3	3	3	3	3	3	3	3	3	3	3	3	3	3	2	2	1	4	2	4
1	34	0	4	1	0	0	1	0	0	0	2	1	0	1	1	0	5	3	4	1	1	2	0	0	0	0	0	0	0	3	3	3	3	3	3	3	3	3	3	3	3	3	3	1	1	1	5	1	5
1	22	0	4	0	1	1	1	0	0	0	1	1	0	0	1	0	5	3	4	1	1	1	-1	0	0	0	0	0	0	2	2	3	3	3	2	3	3	2	3	3	3	2	3	1	1	1	4	2	5
1	26	0	3	0	0	0	1	1	0	0	1	0	1	0	1	1	5	3	3	1	1	1	-1	-1	-1	-1	-1	-1	-1	2	3	3	3	3	3	3	3	4	4	4	4	4	4	2	2	2	2	4	3
1	19	0	4	0	1	1	0	0	0	0	1	0	0	1	0	0	4	2	4	2	1	1	0	0	0	0	0	0	-1	3	3	3	3	3	3	3	3	3	3	3	3	3	4	1	2	1	5	1	5
1	21	25	2	0	1	0	0	0	0	0	0	0	0	0	0	0	3	1	3	2	4	1	-1	-3	-1	-2	-2	-3	-3	2	3	3	3	3	3	3	3	6	4	5	5	6	6	4	3	5	3	3	2
1	24	0	6	0	1	1	0	0	1	0	1	1	0	0	1	0	7	4	4	1	1	1	0	0	0	0	0	0	0	3	3	3	3	3	3	3	3	3	3	3	3	3	3	2	1	1	4	2	4
1	19	0	5	0	1	1	1	0	1	0	2	1	0	1	1	0	4	3	3	1	1	1	-1	-2	-2	-2	0	-1	-1	3	3	3	3	2	3	2	4	5	5	5	2	4	3	3	3	3	4	2	3
0	50	0	4	1	0	0	1	0	0	0	2	1	0	0	0	0	4	2	3	2	9	1	-1	-1	-1	-1	-1	-2	-2	2	2	3	3	3	2	2	3	3	4	4	4	4	4	3	2	2	2	4	4
0	42	40	3	1	0	0	1	0	0	0	1	1	0	0	0	0	3	2	1	2	5	1	-1	-1	0	-1	0	0	0	3	3	3	3	3	3	3	4	4	3	4	3	3	3	3	3	2	4	2	5
0	45	50	4	1	0	0	1	0	0	0	1	0	0	1	0	0	5	3	1	2	5	3	0	0	0	-1	0	0	0	3	3	3	3	3	3	3	3	3	3	4	3	3	3	1	1	1	5	1	4
1	24	44	3	1	0	0	1	0	0	0	1	1	0	0	1	0	3	2	1	1	1	1	0	-1	-1	-2	-1	-2	-3	3	3	3	3	3	3	3	3	4	4	5	4	5	6	4	1	3	4	2	3
1	38	0	6	1	0	0	1	0	0	0	4	1	1	1	1	0	4	2	2	2	5	3	0	0	0	0	0	0	0	3	3	3	3	3	3	3	3	3	3	3	3	3	3	1	1	1	1	5	5
0	19	20	3	0	1	0	0	0	0	1	0	0	0	0	0	0	2	1	4	2	5	1	0	-1	-1	-3	0	-2	-2	2	2	3	3	3	3	3	2	3	4	6	3	5	5	2	1	1	4	2	3
1	33	0	4	1	1	0	1	0	0	0	1	1	0	0	1	0	5	2	3	2	4	2	-1	0	0	0	0	0	0	3	3	3	3	3	3	3	4	3	3	3	3	3	3	3	3	1	2	4	5
1	34	40	3	1	0	0	1	0	0	0	1	0	1	0	1	0	3	2	1	2	5	1	-2	-2	-2	-2	-2	-2	-2	3	3	3	3	3	3	3	5	5	5	5	5	5	5	4	4	4	4	2	1
1	32	40	6	1	0	0	1	0	0	0	4	0	1	1	0	0	6	4	1	1	1	1	-1	0	0	0	0	0	0	3	3	3	3	3	3	3	4	3	3	3	3	3	3	2	1	1	4	2	4
1	25	0	5	0	1	0	1	0	0	0	3	1	1	0	1	0	5	4	1	1	1	1	0	0	0	0	0	0	-2	3	3	3	3	3	1	3	3	3	3	3	3	1	5	2	1	3	3	3	4
0	18	0	2	0	1	0	0	0	0	0	0	0	0	0	0	0	3	2	3	1	1	1	0	0	0	0	0	0	0	3	1	3	3	1	2	3	3	1	3	3	1	2	3	2	2	1	5	1	5
0	24	38	5	0	1	1	0	0	0	0	2	0	1	0	0	0	3	2	3	3	4	3	-1	-1	0	-2	-1	-1	-2	2	2	2	1	2	3	2	3	3	2	3	3	4	4	2	2	2	3	3	3
1	43	37	3	1	0	0	0	0	1	0	0	0	0	0	0	0	3	2	3	4	5	2	-2	-2	-2	-3	-2	-1	0	2	2	3	2	3	3	3	4	4	5	5	5	4	3	1	1	1	3	3	2
1	20	0	11	0	1	1	0	0	1	0	3	1	0	0	0	0	4	3	4	1	1	1	-1	0	0	-1	0	-1	0	3	3	3	3	3	3	3	4	3	3	4	3	4	3	4	5	5	4	2	3
0	18	0	3	0	1	1	0	0	0	0	1	0	0	1	0	0	3	2	4	4	5	1	-1	-2	-1	-2	-1	-2	-2	2	2	3	3	3	3	3	3	4	4	5	4	5	5	2	2	2	3	3	4
0	22	35	2	0	1	0	0	0	0	0	0	0	0	0	0	0	4	2	4	1	1	1	0	0	0	0	0	0	0	3	3	3	3	3	3	3	3	3	3	3	3	3	3	1	1	1	5	1	5
1	19	0	3	0	1	1	0	0	0	0	0	0	0	0	0	0	3	2	4	1	1	1	-2	-3	-1	-2	-1	-3	-3	3	3	3	3	3	3	3	5	6	4	5	4	6	6	3	3	5	3	3	4
0	18	30	4	0	1	1	0	0	0	0	0	0	0	0	0	0	4	2	3	2	5	1	0	0	0	-1	0	0	0	3	3	3	3	3	3	3	3	3	3	4	3	3	3	2	2	1	4	2	4
1	19	20	4	0	1	1	0	0	1	0	1	0	0	1	0	0	2	1	4	1	1	1	0	-1	-2	0	-2	-2	-2	3	3	3	1	3	3	1	3	4	5	1	5	5	3	1	1	2	5	1	4
1	27	0	4	0	1	1	0	0	0	0	0	0	0	0	0	0	3	2	3	3	6	2	-3	-3	-3	-3	-3	-3	-3	3	3	3	3	3	3	2	6	6	6	6	6	6	5	5	3	5	3	3	1
1	19	0	4	0	0	0	0	1	1	0	0	0	0	0	0	0	5	4	4	1	1	1	-1	-2	-1	-2	-2	-2	-3	3	2	3	2	3	3	3	4	4	4	4	5	5	6	3	2	4	4	2	3
0	20	0	2	0	1	0	0	0	0	0	0	0	0	0	0	0	3	2	4	1	1	1	0	0	0	0	0	0	0	3	3	3	3	3	3	3	3	3	3	3	3	3	3	1	1	1	5	1	5
1	18	0	5	0	1	1	0	0	0	0	1	0	0	1	0	0	4	3	4	1	1	1	-1	-2	0	-1	-1	-1	-3	2	3	3	2	3	3	2	3	5	3	3	4	4	5	3	1	1	4	2	3
0	20	0	3	0	1	1	0	0	0	0	1	0	1	0	0	0	4	2	4	1	1	1	0	-1	-1	-2	-1	-1	0	3	3	3	3	3	3	3	3	4	4	5	4	4	3	3	2	1	2	4	3
0	23	20	17	0	1	1	0	1	1	1	4	1	0	1	0	0	12	10	4	4	9	1	0	-3	-1	-2	-2	-2	-3	3	3	3	3	2	1	3	3	6	4	5	4	3	6	1	2	5	3	3	1
1	27	30	2	0	1	0	0	0	0	0	0	0	0	0	0	0	4	2	2	1	1	1	-1	0	-1	-1	-1	-1	-1	3	3	3	3	3	3	3	4	3	4	4	4	4	4	3	3	2	3	3	4
1	22	24	4	0	1	1	0	0	0	0	1	0	1	0	1	0	5	3	3	1	1	1	0	0	0	-2	-1	-1	-2	3	3	3	3	3	3	3	3	3	3	5	4	4	5	3	3	3	2	4	2
0	19	20	5	0	1	1	0	0	1	1	1	1	0	0	0	0	3	2	3	1	1	1	0	-3	0	-1	-3	-2	-2	3	3	3	3	3	3	3	3	6	3	4	6	5	5	3	3	5	3	3	2
1	22	32	2	0	1	0	0	0	0	0	0	0	0	0	0	0	4	2	4	1	1	1	0	0	0	0	0	0	0	3	3	3	3	3	3	3	3	3	3	3	3	3	3	1	1	1	3	3	5
0	21	40	4	0	1	1	0	0	0	0	1	0	0	1	0	0	6	3	3	1	1	1	0	0	0	0	0	0	0	1	3	2	1	3	3	3	1	3	2	1	3	3	3	1	3	1	5	1	5
0	18	0	4	0	1	1	0	0	0	0	0	0	0	0	0	0	5	3	4	1	1	1	0	0	0	0	0	-2	-1	3	3	3	3	3	3	3	3	3	3	3	3	5	4	1	1	1	5	1	5
1	28	0	2	1	0	0	0	0	0	0	0	0	0	0	0	0	2	1	1	1	1	1	0	0	0	0	0	0	0	3	3	3	3	3	2	3	3	3	3	3	3	2	3	4	1	1	5	1	5
1	18	16	7	0	0	0	0	0	1	0	3	1	1	0	0	0	8	4	3	1	3	1	-3	-3	-2	-2	-1	-2	-3	3	2	3	3	3	2	3	6	5	5	5	4	4	6	4	3	2	3	3	3
1	23	0	6	0	1	1	0	0	1	0	1	1	0	0	0	1	6	4	4	1	1	1	-2	-2	-2	-2	-3	-1	-2	3	0	3	2	2	2	3	5	2	5	4	5	3	5	5	5	3	4	2	3
1	19	0	3	0	1	1	0	0	0	0	1	0	0	1	0	0	4	2	4	1	1	1	0	0	0	0	0	0	0	3	3	3	3	3	3	3	3	3	3	3	3	3	3	2	2	3	3	3	3
1	18	0	9	0	1	1	0	1	0	0	4	1	0	1	1	0	10	5	4	1	1	1	0	-1	0	-1	0	0	0	1	2	3	2	1	3	3	1	3	3	3	1	3	3	2	1	2	4	2	3
1	26	28	3	0	1	0	1	0	0	0	1	1	0	0	1	0	4	2	3	1	1	1	-2	-2	-1	-2	-2	-2	-2	3	3	3	3	3	3	3	5	5	4	5	5	5	5	5	5	5	3	3	2
1	23	0	3	1	0	0	1	0	0	0	1	1	0	0	1	0	2	1	2	1	1	1	0	0	0	-2	0	-1	-1	3	3	3	3	3	3	3	3	3	3	5	3	4	4	1	1	1	5	1	5
1	22	36	3	0	1	1	0	0	0	0	1	0	0	1	0	0	3	2	3	2	5	2	-1	0	0	-1	0	-2	-2	3	2	3	2	3	3	3	4	2	3	3	3	5	5	2	2	1	4	2	3
1	19	0	2	0	1	0	0	0	0	0	0	0	0	0	0	0	4	2	4	1	1	1	0	0	0	0	0	0	-2	3	3	3	3	3	3	3	3	3	3	3	3	3	5	1	1	1	4	2	4
1	18	0	5	0	1	1	0	0	0	0	1	0	0	1	0	0	4	2	4	1	1	2	0	-2	-1	-3	-1	-2	-2	3	3	3	3	2	2	2	3	5	4	6	3	4	4	3	3	3	2	4	1
1	44	0	4	0	0	0	1	0	0	1	1	0	0	1	0	0	5	3	3	4	5	3	0	-2	0	-2	-2	0	-1	2	1	3	2	0	1	3	2	3	3	4	2	1	4	2	2	2	5	1	5
1	30	0	2	1	0	0	0	0	0	0	0	0	0	0	0	0	4	1	4	3	6	3	-1	-2	-1	-2	-1	-2	-1	3	3	3	3	2	2	2	4	5	4	5	3	4	3	3	2	1	3	3	3
0	19	0	4	0	1	1	0	0	0	0	1	0	0	1	0	0	2	1	3	4	5	2	-1	-1	0	-3	-1	-3	-3	3	3	3	3	3	2	2	4	4	3	6	4	5	5	3	2	1	3	3	2
1	20	28	2	0	1	0	0	0	0	0	0	0	0	0	0	0	3	2	3	4	5	2	0	0	0	0	0	0	0	3	3	3	2	3	3	3	3	3	3	2	3	3	3	3	3	1	1	5	3
1	23	0	4	1	0	0	1	0	0	0	2	1	0	0	1	0	4	2	4	3	5	3	0	0	0	-1	0	0	-2	2	2	3	3	3	3	3	2	2	3	4	3	3	5	3	2	1	3	3	4
0	18	0	7	0	1	1	0	0	0	0	4	0	0	1	1	0	5	3	4	1	1	1	-2	-2	-1	-2	-2	-2	-2	2	3	3	2	2	2	3	4	5	4	4	4	4	5	4	4	4	3	3	2
1	19	0	4	0	1	0	0	1	0	0	0	0	0	0	0	0	4	3	3	3	5	1	0	0	0	0	0	-1	-2	2	2	3	3	3	3	3	2	2	3	3	3	4	5	1	1	1	1	5	3
1	35	40	2	0	0	0	1	0	0	0	1	1	0	0	0	0	2	1	1	1	1	1	-1	-3	-2	-3	-2	-2	-2	2	3	3	3	3	3	3	3	6	5	6	5	5	5	4	5	5	3	3	5
1	32	38	3	0	0	0	1	0	0	0	2	0	0	1	0	0	4	2	1	1	1	1	0	-1	0	-1	-1	-1	-2	2	2	3	2	2	2	2	2	3	3	3	3	3	4	3	3	2	3	3	3
1	34	50	3	1	0	0	1	0	0	0	1	0	0	1	0	0	5	2	1	1	1	1	0	0	-1	-1	0	0	-1	3	3	3	3	3	3	3	3	3	4	4	3	3	4	4	3	1	4	2	4
1	20	0	5	0	1	1	0	0	0	0	0	0	0	0	0	1	6	3	4	1	1	1	-1	0	-1	-1	-1	0	-1	2	3	3	3	3	3	3	3	3	4	4	4	3	4	3	2	3	2	4	2
1	20	0	2	0	1	0	0	0	0	0	0	0	0	0	0	0	2	1	3	1	3	1	0	0	0	0	0	0	0	2	3	3	2	2	2	3	2	3	3	2	2	2	3	2	3	1	2	4	4
1	18	15	3	0	1	0	0	0	0	0	0	0	0	0	0	0	5	2	4	1	3	3	0	0	0	0	0	0	0	3	3	3	3	3	3	3	3	3	3	3	3	3	3	2	3	3	5	1	5
1	44	0	6	1	1	0	1	0	0	0	2	0	1	0	1	1	3	2	2	2	5	3	-1	-1	-1	-2	0	-2	-2	3	3	3	3	3	3	3	4	4	4	5	3	5	5	2	2	2	5	1	4
1	18	0	4	0	1	0	0	1	0	1	0	0	0	0	0	0	4	3	4	1	1	1	-1	-3	0	-2	0	-2	-2	2	3	0	3	3	3	3	3	6	0	5	3	5	5	2	2	1	3	3	3
0	21	25	6	0	1	1	0	0	0	0	4	0	1	0	1	0	6	4	4	1	1	1	0	-1	0	0	0	0	0	2	3	3	2	2	3	2	2	4	3	2	2	3	2	2	2	1	5	1	5
1	32	0	4	0	0	0	1	0	0	0	3	1	1	1	1	0	4	2	1	1	1	2	0	0	-2	-1	0	0	-2	3	1	3	2	3	3	3	3	1	5	3	3	3	5	3	3	2	3	3	3
1	22	20	4	0	1	1	0	0	0	0	1	0	1	0	0	0	4	2	3	1	1	1	-1	0	-1	0	0	-1	-1	3	3	3	3	3	3	3	4	3	4	3	3	4	4	3	3	2	3	3	3
1	34	16	5	1	1	0	1	0	0	0	2	1	0	0	1	0	3	2	2	4	5	1	-1	-1	-1	-2	-1	-2	-3	3	2	3	2	3	3	3	4	3	4	4	4	5	6	2	3	2	2	4	3
0	36	40	6	1	0	0	1	0	0	0	4	1	1	1	1	0	5	3	3	1	1	2	-1	-1	-2	-1	-1	0	-2	3	2	3	3	3	3	2	4	3	5	4	4	3	4	3	2	3	4	2	3
1	29	45	2	0	1	0	0	0	0	0	0	0	0	0	0	0	3	2	3	1	2	1	0	0	-1	0	0	0	-1	3	3	3	3	3	3	3	3	3	4	3	3	3	4	3	3	2	4	2	4
1	24	30	2	1	0	0	0	0	0	0	0	0	0	0	0	0	3	1	2	4	5	2	-1	-1	0	-2	0	0	-1	3	3	3	3	3	3	3	4	4	3	5	3	3	4	2	2	3	2	4	3
1	27	40	4	1	0	0	1	0	0	0	2	0	1	0	1	0	2	1	4	1	1	1	0	-2	-2	-3	-1	-2	-3	3	3	3	3	3	3	3	3	5	5	6	4	5	6	5	5	5	5	1	3
0	21	39	4	0	1	1	0	0	0	0	1	0	0	1	0	0	4	3	3	1	1	1	-1	-1	-1	-1	0	-1	0	1	2	2	2	2	2	2	2	3	3	3	2	3	2	3	3	1	1	5	3
1	29	35	4	1	0	0	0	0	0	1	0	0	0	0	0	0	3	2	2	1	1	1	-1	0	-1	0	0	0	0	3	3	3	3	3	3	3	4	3	4	3	3	3	3	3	3	2	5	1	5
1	28	0	2	1	0	0	0	0	0	0	0	0	0	0	0	0	2	1	3	4	4	3	-2	-2	0	-3	0	-1	-1	2	3	3	3	3	3	3	4	5	3	6	3	4	4	3	3	1	3	3	4
0	23	34	2	0	1	0	0	0	0	0	0	0	0	0	0	0	4	2	3	1	1	1	0	-1	0	0	0	-1	0	3	3	3	3	3	3	3	3	4	3	3	3	4	3	2	1	2	3	3	5
1	29	70	5	1	0	0	0	0	0	1	0	0	0	0	0	0	9	4	3	1	1	1	-2	-2	0	-2	0	0	-2	2	3	3	3	3	3	3	4	5	3	5	3	3	5	4	2	2	4	2	3
1	19	24	5	0	1	1	0	0	0	0	2	0	0	1	0	0	4	3	3	4	5	1	-1	-2	-2	-3	-2	-2	-3	3	3	3	3	3	3	2	4	5	5	6	5	5	5	3	2	4	2	4	2
0	25	35	2	1	0	0	0	0	0	0	0	0	0	0	0	0	3	1	2	2	5	2	-2	-1	-2	-2	0	-2	-2	3	3	3	3	3	3	3	5	4	5	5	3	5	5	2	2	2	3	3	4
0	25	0	2	0	1	0	0	0	0	0	0	0	0	0	0	0	2	1	3	2	5	1	-2	-1	0	0	0	0	-2	3	3	3	3	3	3	3	5	4	3	3	3	3	5	1	1	1	3	3	3
0	19	20	4	0	1	1	0	0	0	1	2	0	0	1	0	0	4	3	4	1	1	1	0	0	-1	-1	0	0	-1	3	3	3	3	3	3	3	3	3	4	4	3	3	4	3	2	2	4	2	4
1	18	0	5	0	0	1	0	1	1	0	1	0	0	1	0	0	4	3	4	1	1	1	0	0	0	-1	0	-1	-2	3	2	3	2	2	2	3	3	2	3	3	2	3	5	2	2	3	4	2	3
1	32	0	3	0	0	0	0	0	0	1	0	0	0	0	0	0	4	2	2	1	2	2	-1	0	0	0	0	0	0	3	3	3	3	3	3	3	4	3	3	3	3	3	3	2	2	1	3	3	5
1	50	0	5	1	0	0	1	0	0	0	2	0	1	1	1	0	5	3	3	2	4	3	-2	-1	-2	-2	-1	0	0	3	3	3	3	3	3	3	5	4	5	5	4	3	3	3	2	1	5	1	5
1	25	0	4	0	1	1	0	0	0	0	1	0	0	1	1	0	4	2	3	1	1	1	-1	0	-2	-2	-2	-1	-2	3	3	3	3	3	3	3	4	3	5	5	5	4	5	5	5	3	3	3	3
0	18	18	4	0	1	1	0	0	0	0	1	0	0	1	0	0	4	3	4	2	4	1	-1	-1	-1	-1	-1	-1	-1	2	2	2	2	2	2	2	3	3	3	3	3	3	3	2	2	1	3	3	3
1	37	0	3	0	0	0	1	0	0	0	1	0	0	1	1	0	4	2	1	1	1	1	-1	0	-1	-1	0	-1	-1	3	3	3	3	3	3	3	4	3	4	4	3	4	4	4	3	1	4	2	3
0	20	0	4	0	1	1	0	0	0	0	2	1	0	0	0	0	4	3	3	1	1	1	-3	-2	0	-2	-3	-1	-3	3	3	3	3	3	3	3	6	5	3	5	6	4	6	4	4	3	5	1	1
0	18	0	2	0	0	0	0	0	1	0	0	0	0	0	0	1	3	2	4	2	5	1	0	0	0	0	0	0	0	3	3	3	3	3	3	3	3	3	3	3	3	3	3	2	2	2	3	3	3
1	18	0	3	0	1	0	0	0	0	0	0	0	0	0	0	0	3	1	4	1	1	1	-1	-3	-1	-2	-3	-3	-2	3	3	3	2	2	3	2	4	6	4	4	5	6	4	4	4	5	3	3	2
1	18	20	3	0	1	1	0	0	0	0	0	0	0	0	0	0	4	3	3	1	1	1	0	0	0	0	0	0	0	3	3	3	3	3	3	3	3	3	3	3	3	3	3	1	1	1	5	1	5
1	30	40	6	0	1	1	1	0	0	0	2	0	1	0	1	0	5	2	3	1	1	2	0	-2	-2	-3	-2	-3	-2	3	2	3	3	3	3	3	3	4	5	6	5	6	5	3	3	4	4	2	3
1	39	40	5	1	0	0	1	0	0	0	3	1	1	0	1	0	5	4	1	1	1	1	-3	-2	-1	-2	-1	-1	-2	3	3	3	3	3	3	3	6	5	4	5	4	4	5	3	3	3	3	3	3
1	22	20	4	0	1	1	0	1	0	0	1	0	0	1	0	0	3	2	3	1	1	1	-1	-2	-2	-2	-2	-3	-3	3	3	3	3	3	3	3	4	5	5	5	5	6	6	3	4	4	4	2	3
0	22	0	3	0	1	1	0	0	0	0	0	0	0	0	0	0	5	4	3	1	1	1	-1	-1	-1	-2	-2	-2	-2	3	3	3	3	3	2	3	4	4	4	5	5	4	5	3	5	3	3	3	3
1	23	0	2	0	1	0	0	0	0	0	0	0	0	0	0	0	5	2	4	1	1	2	-1	-1	0	0	0	0	0	3	3	3	3	3	3	3	4	4	3	3	3	3	3	3	3	1	5	1	5
1	19	5	5	0	1	1	0	0	0	0	1	0	1	0	0	0	3	2	3	4	5	3	-3	-3	-1	-2	-3	-3	-3	3	3	2	1	3	3	3	6	6	3	3	6	6	6	5	5	3	3	3	2
1	19	30	3	0	1	1	0	0	0	0	0	0	0	0	0	0	4	2	4	1	1	1	0	0	0	-2	0	-2	-2	3	3	3	1	3	1	2	3	3	3	3	3	3	4	1	1	1	3	3	5
1	18	0	4	0	1	0	0	0	1	0	0	0	0	0	0	0	6	2	4	1	1	1	0	0	0	0	0	0	0	3	3	3	3	3	3	3	3	3	3	3	3	3	3	1	1	1	5	1	5
1	20	0	5	0	1	1	0	0	0	0	1	0	0	1	0	0	4	2	4	1	1	1	0	0	0	0	0	-1	-2	3	3	2	2	3	3	3	3	3	2	2	3	4	5	3	1	1	4	2	4
1	18	30	3	0	1	0	0	0	1	0	1	1	0	0	0	0	3	2	4	1	1	1	0	0	-1	-1	-1	0	-3	3	3	3	3	3	3	3	3	3	4	4	4	3	6	3	5	3	1	5	5
1	34	35	4	0	0	0	1	0	0	0	3	1	1	1	1	0	5	3	1	1	1	1	0	-3	0	-3	-2	-2	-3	3	3	3	3	3	3	3	3	6	3	6	5	5	6	3	3	5	1	5	1
1	25	25	3	0	0	1	1	0	0	0	2	1	1	0	1	0	4	3	1	1	1	2	0	0	0	0	-1	-1	-1	3	3	3	3	3	3	3	3	3	3	3	4	4	4	2	1	2	3	3	4
1	20	0	5	0	1	1	0	0	1	0	0	0	0	0	0	0	5	3	4	1	1	1	0	0	0	0	0	0	0	3	3	3	3	3	3	3	3	3	3	3	3	3	3	2	2	1	5	1	5
1	19	34	5	0	1	1	0	0	0	0	3	1	1	1	0	0	2	1	3	4	5	1	0	-2	-1	-2	-2	-2	-2	3	3	3	2	3	3	3	3	5	4	4	5	5	5	3	4	4	3	3	4
0	19	0	2	0	1	0	0	0	0	0	0	0	0	0	0	0	3	2	4	1	1	1	-1	0	0	-2	0	0	0	3	3	3	3	3	3	1	4	3	3	5	3	3	1	1	1	1	4	2	5
0	23	40	2	0	0	0	1	0	0	0	1	0	1	0	1	0	4	1	1	1	1	1	-1	-3	0	-3	-3	-3	-2	3	3	3	3	3	3	3	4	6	3	6	6	6	5	4	5	5	5	1	5
0	19	0	4	0	1	1	0	0	0	0	1	0	0	1	0	0	3	1	4	1	1	2	-2	-1	0	-2	-1	-2	-1	2	2	3	2	2	2	3	4	3	3	4	3	4	4	3	3	2	4	2	5
1	34	0	3	0	0	0	1	0	0	0	3	1	0	0	1	0	3	1	1	2	5	1	-2	-2	-2	-3	-2	-3	-3	3	3	3	3	3	3	3	5	5	5	6	5	6	6	5	5	4	5	1	3
1	18	16	3	0	1	0	0	0	0	1	0	0	0	0	0	0	4	2	4	1	1	1	-1	0	0	-2	-1	-1	-1	3	3	3	3	3	3	3	4	3	3	5	4	4	4	4	4	3	3	3	1
1	23	30	5	0	1	1	0	0	0	1	0	0	0	0	0	0	6	5	4	1	1	1	-1	-3	-1	-2	-3	-2	-2	2	1	3	2	1	2	2	3	4	4	4	4	4	4	2	1	4	4	2	2
1	18	30	4	0	1	1	0	0	0	0	1	0	0	1	0	0	3	2	4	2	5	3	0	0	0	-1	0	-1	0	1	2	3	1	3	2	2	1	2	3	2	3	3	2	1	1	1	1	5	5
1	25	0	3	1	0	0	1	0	0	0	1	1	0	0	1	0	3	1	4	2	5	1	0	0	0	-1	0	-1	-2	3	3	3	3	3	3	2	3	3	3	4	3	4	4	3	3	3	4	2	4
0	18	0	2	0	1	0	0	0	0	0	0	0	0	0	0	1	3	2	4	1	1	1	-1	-2	-1	-1	0	-1	0	3	3	3	2	1	3	3	4	5	4	3	1	4	3	4	3	1	5	1	4
0	20	15	4	0	1	1	0	0	0	0	1	0	0	1	0	0	4	3	4	1	1	1	-1	-2	-1	0	0	-1	0	2	3	3	3	3	3	3	3	5	4	3	3	4	3	3	3	3	4	2	4
1	21	36	2	0	0	1	0	0	0	0	0	0	0	0	0	0	3	2	3	4	6	1	-1	0	0	-2	0	-2	0	1	3	3	3	3	3	3	2	3	3	5	3	5	3	3	4	2	4	2	4
1	19	0	3	1	0	0	0	0	0	1	0	0	0	0	0	1	3	2	3	3	5	3	-2	-1	-2	-2	-2	-1	-3	3	3	3	3	3	3	3	5	4	5	5	5	4	6	3	3	4	3	3	3
0	21	0	5	0	1	1	0	0	1	0	2	1	1	0	0	0	3	2	4	1	1	1	0	0	0	0	0	-2	0	2	1	1	3	3	3	1	2	1	1	3	3	5	1	3	5	5	4	2	3
1	23	0	5	1	1	0	1	0	0	0	1	0	0	1	0	0	3	2	3	5	1	1	-1	0	0	0	0	0	0	3	3	3	3	3	3	3	4	3	3	3	3	3	3	1	1	1	1	5	5
0	25	0	2	0	1	0	0	0	0	0	0	0	0	0	0	0	4	2	3	1	1	1	0	0	0	-1	0	-1	-1	3	3	3	2	3	1	2	3	3	3	3	3	2	3	2	1	1	5	1	4
1	23	35	5	0	1	1	0	0	1	0	2	1	0	1	1	0	5	4	3	1	1	1	-2	-2	-2	-1	-1	-1	-2	3	3	3	3	3	3	3	5	5	5	4	4	4	5	5	4	3	4	2	3
0	18	15	5	0	1	1	0	0	0	0	1	0	0	1	0	0	4	3	4	1	1	2	0	0	0	0	0	0	0	3	3	3	2	3	3	2	3	3	3	2	3	3	2	1	1	1	2	4	3
1	28	40	2	0	1	0	0	0	0	0	0	0	0	0	0	0	3	1	1	3	5	3	0	-3	0	-3	0	-1	-2	3	1	3	0	1	3	2	3	4	3	3	1	4	4	2	1	1	5	1	5
1	20	15	2	0	1	0	0	0	0	0	0	0	0	0	0	0	4	2	3	1	1	1	0	0	-1	-1	-1	0	0	3	3	3	3	3	3	3	3	3	4	4	4	3	3	2	1	1	4	2	4
1	30	45	3	0	1	1	0	0	0	0	0	0	0	0	0	0	4	2	3	3	4	3	-3	-2	0	-1	-2	-2	-2	1	1	3	1	1	1	1	4	3	3	2	3	3	3	1	1	2	1	5	4
0	27	30	4	1	0	1	1	0	0	0	1	1	0	0	1	0	3	2	3	4	5	3	-1	-1	-1	-3	-3	-2	-3	3	3	3	3	3	3	3	4	4	4	6	6	5	6	5	5	5	1	5	1
0	19	0	6	0	1	1	0	0	0	0	3	0	1	1	0	0	3	2	4	3	5	2	0	-1	-1	-2	-2	-1	-2	3	3	3	3	2	3	3	3	4	4	5	4	4	5	2	2	3	4	2	3
1	24	32	2	0	0	0	0	0	0	1	0	0	0	0	0	0	3	2	3	4	6	2	0	-1	-1	-1	0	-1	0	3	3	3	3	3	3	3	3	4	4	4	3	4	3	3	3	2	2	4	2
1	20	30	4	0	0	1	0	0	0	0	1	0	0	1	0	0	5	3	3	5	5	2	0	0	0	-1	-1	0	0	3	3	3	3	3	3	3	3	3	3	4	4	3	3	3	2	2	4	2	3
1	20	0	3	0	1	1	0	0	0	0	1	0	1	0	1	0	3	2	3	3	5	1	0	0	0	-1	-1	-1	-1	3	3	3	3	3	3	3	3	3	3	4	4	4	4	3	3	2	5	1	5
1	21	18	4	0	1	1	0	0	0	0	1	0	0	1	0	0	4	2	3	1	1	1	0	0	0	0	0	-1	-2	3	3	3	3	3	3	3	3	3	3	3	3	4	5	2	2	2	4	2	5
1	19	38	3	0	1	1	0	0	0	0	0	0	0	0	0	0	5	2	3	1	1	2	0	0	0	-2	-1	-2	-2	3	2	3	3	3	3	3	3	2	3	5	4	5	5	2	3	3	3	3	1
0	18	25	5	0	1	1	0	0	1	0	1	0	1	0	0	0	5	3	4	2	5	1	0	0	0	-1	-1	-1	-1	3	3	3	3	3	3	3	3	3	3	4	4	4	4	2	4	4	3	3	3
1	18	35	4	0	1	1	0	0	0	0	1	0	1	0	0	0	4	2	3	2	5	1	0	0	0	-1	0	-2	-2	3	3	3	1	3	2	2	3	3	3	2	3	4	4	1	2	2	4	2	5
0	30	0	6	0	1	1	0	0	0	0	1	0	1	0	0	0	5	3	3	2	5	1	0	-2	-1	-1	0	-1	-2	2	2	3	2	2	2	3	2	4	4	3	2	3	5	3	1	3	4	2	3
1	18	0	3	0	1	1	0	0	0	0	0	0	0	0	0	0	5	3	3	1	1	1	-1	0	-1	0	0	0	0	3	3	3	3	3	3	3	4	3	4	3	3	3	3	3	3	1	5	1	5
0	18	0	3	0	1	0	0	0	0	0	0	0	0	0	0	0	3	2	4	1	1	2	0	-3	-1	-2	0	-2	-1	3	2	3	3	3	2	2	3	5	4	5	3	4	3	2	2	1	4	2	3
0	23	37	5	0	1	1	1	0	0	0	2	1	0	1	0	0	4	3	3	1	1	1	0	0	0	-2	-1	0	0	3	2	3	2	2	3	3	3	2	3	4	3	3	3	1	1	1	1	5	4
1	23	0	4	0	1	1	0	0	0	0	0	0	0	0	0	0	3	2	4	1	1	1	-1	-1	0	-2	-2	-3	-2	2	3	2	2	3	3	2	3	4	2	4	5	6	4	2	3	4	4	2	3
0	18	0	4	0	1	1	0	0	0	0	1	0	0	1	0	0	4	3	4	1	1	1	0	0	0	-1	0	0	0	3	3	3	2	3	3	0	3	3	3	3	3	3	0	1	1	1	5	1	5
1	19	0	2	0	1	0	0	0	0	0	0	0	0	0	0	0	2	1	3	1	1	1	-1	-3	-2	-3	-2	-3	-3	3	3	3	3	3	3	3	4	6	5	6	5	6	6	4	4	4	2	4	2
1	24	40	4	0	1	1	0	0	1	0	0	0	0	0	0	0	5	4	3	1	1	1	0	-2	0	-2	-2	-3	0	3	3	3	2	3	2	3	3	5	3	4	5	5	3	4	5	4	2	4	2
1	18	0	2	1	0	0	0	1	0	0	0	0	0	0	0	1	3	2	4	1	1	1	0	0	0	0	0	-2	0	3	3	3	3	3	2	2	3	3	3	3	3	4	2	2	3	1	3	3	3
1	22	0	3	0	1	1	0	0	0	0	0	0	0	0	0	0	2	1	4	1	1	1	0	0	0	0	0	0	0	3	3	3	3	3	3	3	3	3	3	3	3	3	3	1	1	1	5	1	5
1	18	0	2	0	1	0	0	0	0	0	0	0	0	0	0	0	3	2	4	3	5	3	-1	-2	-1	-2	0	-1	-1	3	3	3	3	3	3	3	4	5	4	5	3	4	4	3	3	2	3	3	4
0	29	24	3	1	0	0	1	0	0	0	1	1	0	0	1	0	3	1	3	1	1	1	-1	0	-2	-1	0	-1	-3	2	2	3	3	3	2	2	3	2	5	4	3	3	5	4	4	1	5	1	3
1	20	0	6	0	1	1	0	0	1	0	1	0	0	1	0	0	5	4	4	1	3	1	0	0	0	0	0	0	0	3	3	3	3	3	3	3	3	3	3	3	3	3	3	1	1	1	5	1	5
0	28	35	3	1	0	0	1	0	0	0	1	1	0	0	1	0	3	2	2	3	4	1	0	0	0	0	0	0	0	3	3	3	3	3	3	3	3	3	3	3	3	3	3	2	1	1	1	5	2
0	30	40	3	1	0	0	1	0	0	0	1	1	0	0	1	0	3	2	1	2	5	2	0	0	0	0	0	-1	-1	3	3	3	3	3	3	3	3	3	3	3	3	4	4	3	2	2	2	4	2
1	18	45	3	0	0	0	1	0	0	1	1	1	0	0	0	0	5	3	3	1	1	1	0	0	0	-2	0	0	-3	3	3	3	2	3	3	2	3	3	3	4	3	3	5	2	3	2	4	2	4
0	36	0	6	1	1	1	1	1	0	0	2	1	0	0	1	1	8	4	4	5	9	3	-1	-2	0	0	0	-1	-1	3	1	3	3	3	3	3	4	3	3	3	3	4	4	3	1	3	3	3	2
1	38	0	3	0	1	1	0	0	0	0	0	0	0	0	0	0	4	2	3	4	5	3	0	-1	-1	-2	-2	-2	-2	3	2	3	3	3	3	3	3	3	4	5	5	5	5	3	4	4	3	3	2
1	25	0	6	0	1	1	1	0	0	0	1	1	0	0	0	0	5	4	4	2	5	1	-1	-2	-1	-1	-2	-2	-1	3	3	3	2	3	3	3	4	5	4	3	5	5	4	4	3	4	3	3	3
1	28	0	2	0	1	0	0	0	0	0	0	0	0	0	0	0	3	2	1	1	1	1	0	0	-1	-2	-1	0	0	3	3	3	3	3	3	3	3	3	4	5	4	3	3	3	2	2	4	2	4
1	21	21	4	1	0	1	0	0	0	0	0	0	0	0	0	0	3	2	2	2	6	2	-1	-1	-2	-2	0	-1	-2	3	3	3	2	2	3	3	4	4	5	4	2	4	5	3	3	2	2	4	1
0	19	25	4	0	1	1	0	0	0	0	1	0	0	1	0	0	5	3	3	1	1	1	0	0	0	-1	0	0	0	3	3	3	2	3	3	3	3	3	3	3	3	3	3	2	1	1	5	1	5
1	18	0	6	0	1	1	0	1	0	0	2	0	1	0	0	0	3	2	4	1	1	1	0	-1	-1	-1	-1	-2	-1	3	3	3	3	3	3	3	3	4	4	4	4	5	4	3	3	3	3	3	3
1	29	0	4	1	0	0	1	0	0	0	2	0	1	0	1	0	4	2	4	3	8	3	0	-1	0	0	0	0	-2	2	2	3	3	3	3	3	2	3	3	3	3	3	5	3	3	3	2	4	4
1	35	0	7	1	0	1	1	0	0	0	5	1	1	1	1	0	5	3	1	1	1	1	0	0	0	0	0	0	0	3	3	3	3	3	3	3	3	3	3	3	3	3	3	2	2	1	5	1	5
0	30	0	2	1	0	0	0	0	0	0	0	0	0	0	0	0	5	1	1	1	1	1	0	0	0	0	0	0	0	3	3	3	3	3	3	3	3	3	3	3	3	3	3	3	2	1	5	1	3
1	25	0	4	1	0	0	1	0	0	1	1	1	0	0	1	0	4	3	3	1	1	2	0	0	-1	-3	-2	0	-2	3	3	3	2	3	3	3	3	3	4	5	5	3	5	3	5	1	5	1	4
1	28	40	3	1	0	0	1	0	0	0	1	1	0	0	1	0	5	3	1	1	1	2	0	0	0	0	0	0	0	3	3	3	3	3	3	3	3	3	3	3	3	3	3	2	2	1	2	4	5
1	19	0	4	0	1	1	0	0	0	0	0	0	0	0	0	0	3	1	4	1	1	1	-2	-2	0	-3	-1	-2	-2	3	3	3	3	3	3	3	5	5	3	6	4	5	5	4	1	5	3	3	4
1	23	20	4	0	1	1	0	0	0	0	1	0	1	0	0	0	4	2	3	4	5	3	0	0	0	0	-1	-2	-2	1	1	2	2	2	2	2	1	1	2	2	3	4	4	3	3	2	3	3	3
1	36	0	6	1	0	0	1	0	0	0	4	1	1	1	1	0	4	3	2	2	5	1	-1	-2	-1	-3	-1	-1	-2	3	2	3	3	3	3	3	4	4	4	6	4	4	5	3	3	2	2	4	4
1	18	0	4	0	1	1	0	0	1	0	1	1	0	0	1	0	4	2	4	1	1	1	0	0	0	-1	-1	-1	-2	2	1	3	3	2	3	3	2	1	3	4	3	4	5	1	1	1	4	2	3
1	18	0	4	0	1	1	0	0	0	0	1	0	1	0	0	0	5	3	4	1	1	1	-1	-1	-1	-2	0	-1	-1	3	3	3	3	3	3	3	4	4	4	5	3	4	4	3	1	2	2	4	2
1	18	16	4	0	1	0	0	1	0	0	0	0	0	0	0	1	3	2	4	5	5	3	-1	-3	0	-2	-1	-3	-2	2	3	3	3	3	3	3	3	6	3	5	4	6	5	3	3	4	3	3	1
0	48	38	8	1	0	0	1	0	1	0	2	0	1	1	0	0	9	6	3	1	1	1	-1	-3	-1	-2	-2	-1	0	2	2	3	1	2	2	3	3	5	4	3	4	3	3	3	3	2	2	4	4
0	18	0	3	0	1	1	0	0	0	0	0	0	0	0	0	0	3	2	4	1	1	1	0	0	0	-1	0	-1	0	3	3	3	3	3	3	3	3	3	3	4	3	4	3	3	2	1	5	1	5
0	20	0	2	0	1	0	0	0	0	0	0	0	0	0	0	0	3	2	4	1	1	1	-1	-1	-2	-2	0	0	0	3	3	3	3	3	3	3	4	4	5	5	3	3	3	3	3	1	4	2	3
1	21	20	5	0	0	1	0	0	0	0	0	0	0	0	0	0	3	2	3	4	5	1	0	-1	-1	-1	-1	-2	-1	3	3	3	3	3	3	3	3	4	4	4	4	5	4	3	2	2	3	3	4
0	18	0	5	0	1	1	0	0	0	0	1	0	1	0	1	0	5	4	4	1	1	1	0	0	0	0	0	0	0	3	3	3	3	3	3	3	3	3	3	3	3	3	3	1	1	1	4	2	4
1	32	0	5	1	1	0	1	0	0	0	2	1	0	0	1	1	5	3	2	1	1	1	-1	-1	-1	-2	-1	-1	-1	3	3	3	3	3	3	3	4	4	4	5	4	4	4	4	4	3	4	2	3
1	21	0	4	0	1	1	0	0	1	0	1	1	0	0	0	0	4	3	3	1	1	1	0	0	0	0	0	0	-1	3	3	3	3	3	3	3	3	3	3	3	3	3	4	3	3	2	3	3	4
0	18	13	2	0	1	0	0	0	0	0	0	0	0	0	0	0	3	2	4	3	4	3	0	-1	-1	-2	-1	-1	-1	3	3	3	3	3	3	3	3	4	4	5	4	4	4	5	4	3	4	2	4
1	18	0	4	0	1	1	0	1	0	0	1	0	0	1	0	0	4	3	4	1	1	2	0	0	-1	-2	0	-2	-2	3	2	3	3	3	3	3	3	2	4	5	3	5	5	1	1	1	5	1	4
1	19	30	5	0	1	1	0	0	0	0	1	0	0	1	0	0	2	1	2	3	5	2	-1	-2	-2	-3	-1	0	-1	1	3	2	1	1	2	2	2	5	4	4	2	2	3	3	3	3	3	3	3
1	19	0	5	0	1	1	0	0	0	0	2	0	1	1	1	0	5	3	4	3	5	1	-1	0	-1	-1	-1	-2	-2	3	3	3	3	3	3	3	4	3	4	4	4	5	5	3	3	3	2	4	4
1	20	42	6	1	0	0	1	0	1	0	2	0	1	0	0	0	3	2	3	1	1	1	-1	0	0	-1	-1	-2	-2	3	3	3	3	3	3	2	4	3	3	4	4	5	4	3	3	4	3	3	3
1	43	0	3	1	0	0	1	0	0	0	1	0	1	0	1	0	3	2	3	2	8	1	-1	-2	0	0	0	0	-1	3	3	3	3	3	3	3	4	5	3	3	3	3	4	2	2	2	2	4	4
0	20	0	2	0	1	0	0	0	0	0	0	0	0	0	0	0	3	2	3	1	1	1	-1	0	0	-2	0	0	0	3	3	3	1	3	3	3	4	3	3	3	3	3	3	1	1	1	4	2	4
1	24	20	2	0	1	0	0	0	0	0	0	0	0	0	0	0	4	2	3	1	1	1	0	0	-1	-2	0	-1	-2	3	3	3	2	3	3	3	3	3	4	4	3	4	5	2	2	1	4	2	4
1	21	33	3	0	1	1	0	0	0	0	1	0	1	0	0	0	3	2	3	1	1	1	0	0	0	-1	0	0	0	2	3	3	2	3	3	3	2	3	3	3	3	3	3	2	1	1	2	4	5
0	18	15	4	0	1	1	0	1	0	0	1	0	0	1	0	0	4	3	4	1	1	1	-1	-1	0	-1	-1	-1	0	3	3	3	3	3	3	3	4	4	3	4	4	4	3	2	3	3	5	1	1
1	19	40	2	0	1	0	0	0	0	0	0	0	0	0	0	0	2	1	3	1	1	1	0	0	0	-2	0	0	0	3	3	3	2	3	3	3	3	3	3	4	3	3	3	2	1	1	4	2	5
1	19	0	6	0	1	1	0	0	0	0	2	0	1	1	0	0	5	3	4	3	5	2	-1	-3	-1	-2	0	-2	-3	2	2	3	2	3	3	3	3	5	4	4	3	5	6	3	2	3	3	3	2
0	24	0	3	0	1	1	0	0	0	0	1	0	0	1	0	0	5	3	3	1	1	1	-1	-1	-1	-1	-1	-1	-2	3	3	3	3	3	3	3	4	4	4	4	4	4	5	2	2	2	5	1	2
1	18	0	5	0	1	1	0	0	0	0	0	0	0	0	0	0	2	1	4	5	6	1	-1	-1	0	-1	-1	-1	-2	2	3	3	3	3	2	3	3	4	3	4	4	3	5	2	2	3	3	3	5
1	24	0	5	0	1	1	0	0	0	0	0	0	0	0	0	0	4	3	4	4	5	3	-2	-1	-2	-2	-1	-2	-2	2	2	1	1	1	2	2	4	3	3	3	2	4	4	3	3	1	2	4	3
1	53	38	5	0	0	0	1	0	1	0	1	0	1	0	1	0	4	3	1	2	5	3	0	0	-1	-2	0	-2	-3	3	3	3	3	3	3	3	3	3	4	5	3	5	6	5	4	3	3	3	3
1	19	0	3	0	0	0	0	1	0	0	0	0	0	0	0	0	3	2	4	1	1	1	0	0	0	0	0	0	0	2	3	3	2	3	3	3	2	3	3	2	3	3	3	1	2	1	5	1	5
1	18	30	3	0	1	1	0	0	0	0	1	0	1	0	1	1	5	3	3	1	1	1	0	0	0	0	0	-1	0	3	3	3	3	3	3	3	3	3	3	3	3	4	3	2	1	1	1	5	5
1	19	21	3	0	1	1	0	0	0	0	1	0	0	1	0	0	3	2	4	1	1	1	0	0	0	0	0	-1	-2	3	3	3	3	3	3	3	3	3	3	3	3	4	5	2	1	1	4	2	4
1	18	24	5	0	0	0	0	1	1	0	1	0	0	1	0	0	4	2	4	4	5	3	0	-2	0	-2	0	-2	-3	3	2	3	3	3	3	3	3	4	3	5	3	5	6	2	3	3	2	4	3
1	29	0	6	1	1	1	1	0	0	0	2	1	0	0	1	0	4	2	2	2	4	1	-1	0	-2	-1	0	0	-2	2	2	2	2	2	2	2	3	2	4	3	2	2	4	3	3	4	4	2	3
1	24	30	8	0	1	1	0	0	1	0	1	0	0	1	0	0	8	6	3	4	5	1	-1	-3	0	-1	0	-1	0	2	3	3	3	2	3	3	3	6	3	4	2	4	3	1	2	3	4	2	3
1	18	0	5	0	1	1	0	0	0	0	2	0	0	1	0	0	5	2	3	1	1	1	-1	-1	0	-1	0	-2	-2	3	3	3	3	3	3	3	4	4	3	4	3	5	5	3	3	2	4	2	3
1	36	0	4	0	0	0	1	0	0	0	3	0	1	0	1	0	3	2	1	1	1	1	0	-2	0	0	0	-2	-1	3	3	3	3	3	3	3	3	5	3	3	3	5	4	3	1	4	4	2	4
1	37	35	7	1	1	1	1	0	1	1	2	1	1	0	0	0	4	2	2	2	5	2	-1	-2	-2	-2	-2	-2	-1	3	3	3	3	3	3	3	4	5	5	5	5	5	4	1	1	1	5	1	3
1	53	60	4	1	0	0	1	0	0	0	1	0	0	1	0	0	5	3	3	1	1	1	0	-1	0	-1	0	0	0	3	3	3	3	3	3	3	3	4	3	4	3	3	3	2	1	2	4	2	4
1	21	35	4	0	1	1	0	0	0	0	0	0	0	0	0	0	5	2	3	4	5	1	0	0	0	-2	0	-2	-2	3	3	3	2	3	2	2	3	3	3	4	3	4	4	2	3	2	1	5	2
0	18	9	5	0	1	1	0	0	0	0	1	1	0	0	0	0	4	2	3	2	5	1	-3	-3	-1	-2	-1	-2	-2	3	3	1	2	1	1	2	6	6	2	4	2	3	4	3	4	3	4	2	3
1	19	0	6	0	1	1	0	0	0	0	3	0	1	1	0	0	5	3	4	1	1	1	-2	-2	-2	-2	-3	-2	-2	3	2	3	2	2	1	2	5	4	5	4	5	3	4	3	3	3	3	3	3
1	23	0	7	0	0	1	1	0	1	1	2	1	0	0	1	0	4	3	3	1	1	1	0	-3	-3	-3	-3	-3	-3	3	3	3	3	3	3	3	3	6	6	6	6	6	6	5	5	4	4	2	5
0	29	40	3	0	1	0	0	0	0	0	0	0	0	0	0	0	4	2	3	1	1	1	-2	-2	-1	-2	-2	-2	-2	3	3	3	3	3	3	3	5	5	4	5	5	5	5	3	4	2	2	4	3
1	22	20	3	0	1	1	0	0	0	0	0	0	0	0	0	0	5	2	3	1	1	1	-1	-1	0	-1	-1	-1	0	2	2	2	2	2	2	2	3	3	2	3	3	3	2	3	2	3	3	3	3
1	20	0	3	0	1	1	0	0	0	0	1	0	1	0	0	0	3	2	4	3	5	2	0	0	0	0	0	0	0	3	3	3	3	3	3	3	3	3	3	3	3	3	3	3	1	1	5	1	5
1	22	40	2	0	1	0	0	0	0	0	0	0	0	0	0	0	4	2	3	1	1	1	0	0	-1	-1	0	0	0	3	3	3	3	3	3	3	3	3	4	4	3	3	3	3	4	3	3	3	2
0	26	0	5	0	1	1	0	0	0	0	0	0	0	0	0	0	3	2	3	1	1	1	-1	-2	0	-2	0	-2	-2	3	3	3	2	3	2	3	4	5	3	4	3	4	5	3	3	2	2	4	3
1	40	0	5	1	0	0	1	0	0	0	2	1	0	1	1	0	4	2	1	1	1	1	-1	-2	0	-2	-2	-2	-2	3	3	3	3	3	3	3	4	5	3	5	5	5	5	3	2	5	2	4	4
1	18	30	3	0	1	1	0	0	0	0	1	0	0	1	0	0	4	2	4	1	1	2	-2	-1	-1	-1	-1	-1	-1	2	2	3	2	2	2	2	4	3	4	3	3	3	3	2	2	2	2	4	3
1	42	0	3	1	0	0	1	0	0	0	1	1	0	0	1	0	3	2	4	3	8	1	-2	-1	-1	-1	-1	-2	-2	3	3	3	3	3	3	3	5	4	4	4	4	5	5	4	3	3	4	2	3
1	20	18	4	0	1	1	0	0	0	0	1	0	1	0	0	0	4	2	3	1	1	1	-1	-1	-1	-2	-2	-2	-2	3	3	3	3	3	3	3	4	4	4	5	5	5	5	3	3	3	3	3	3
0	21	0	4	0	1	1	0	0	0	0	1	0	0	1	0	0	5	4	3	1	1	1	0	0	-1	0	-1	-1	0	2	3	3	3	2	2	3	2	3	4	3	3	3	3	2	2	1	3	3	3
0	20	0	2	0	1	0	0	0	0	0	0	0	0	0	0	0	3	2	3	1	1	1	-1	0	-1	-1	0	0	0	2	3	3	3	3	3	3	3	3	4	4	3	3	3	2	3	1	5	1	3
1	26	0	5	0	0	1	1	0	1	0	2	1	0	0	1	0	3	2	4	1	1	1	0	0	0	-2	-2	-2	-2	3	3	3	3	3	3	3	3	3	3	5	5	5	5	3	2	4	2	4	2
1	18	20	3	0	1	0	0	0	0	0	3	0	0	0	0	0	3	2	3	1	1	2	0	0	0	-1	0	-2	-2	3	2	3	3	3	2	2	3	2	3	4	3	4	4	2	2	1	3	3	3
1	24	35	3	1	0	0	1	0	0	0	1	1	0	0	1	0	3	1	2	1	1	1	-2	-1	-1	0	-1	-2	-2	2	3	3	3	3	3	3	4	4	4	3	4	5	5	5	3	3	3	3	2
1	35	30	4	0	0	0	1	0	0	0	3	0	1	0	1	0	6	3	1	2	5	3	0	0	0	0	0	-2	-2	3	3	3	3	3	3	3	3	3	3	3	3	5	5	2	2	2	3	3	2
0	18	24	6	0	1	1	0	1	0	0	2	1	1	0	0	0	5	3	4	2	5	2	0	0	0	-2	-1	-2	-2	2	2	3	2	3	3	3	2	2	3	4	4	5	5	1	1	3	3	3	5
1	29	0	4	0	1	0	1	0	0	0	2	1	1	0	1	0	4	3	4	1	1	1	0	0	0	0	0	-2	-2	3	3	3	3	3	3	3	3	3	3	3	3	5	5	2	2	1	5	1	3
1	50	38	2	0	0	0	1	0	0	0	1	0	1	0	0	0	3	2	1	1	1	1	0	0	0	0	0	0	0	2	3	3	3	3	3	3	2	3	3	3	3	3	3	2	2	1	1	5	5
1	24	0	6	1	0	0	1	0	0	0	4	1	0	0	1	0	5	3	2	2	5	1	0	0	-1	-1	0	-2	-2	2	3	3	3	3	3	3	2	3	4	4	3	5	5	3	3	3	4	2	5
1	37	0	4	1	0	0	1	0	0	0	2	1	1	0	1	0	5	3	4	1	5	1	0	0	0	0	0	0	0	2	1	1	1	1	1	1	2	1	1	1	1	1	1	3	2	1	2	4	2
1	32	0	4	1	0	0	1	0	0	0	2	1	0	0	1	0	4	3	2	2	5	3	-1	0	0	0	0	-1	-1	1	2	3	3	3	1	2	2	2	3	3	3	2	3	1	2	1	3	3	4
1	22	30	4	0	1	1	0	0	0	0	1	0	0	1	0	0	3	1	4	4	5	3	-1	-1	-1	-1	-1	0	-1	3	3	3	3	3	3	3	4	4	4	4	4	3	4	3	3	3	2	4	3
1	24	30	2	0	1	0	0	0	0	0	0	0	0	0	0	0	2	1	4	1	1	1	0	0	-1	-1	0	0	0	3	3	3	3	3	2	3	3	3	4	4	3	2	3	4	3	1	3	3	3
0	18	0	5	0	1	1	0	0	0	0	2	0	1	0	1	0	3	2	4	1	1	1	-1	-1	-1	-2	-2	-2	-2	2	3	3	3	3	3	3	3	4	4	5	5	5	5	3	3	3	3	3	3
1	27	0	5	1	1	1	1	0	0	0	1	1	0	0	1	0	6	4	3	1	1	1	0	0	-1	-1	0	0	-1	3	3	3	3	3	3	3	3	3	4	4	3	3	4	2	3	5	5	1	5
0	36	40	3	1	0	0	1	0	0	0	1	1	0	0	1	0	4	2	3	1	1	1	-1	-1	-1	-1	0	0	-1	3	3	3	1	3	3	3	4	4	4	2	3	3	4	1	1	1	2	4	4
0	25	21	5	0	1	1	0	0	0	0	0	0	0	0	0	0	6	4	3	2	1	1	-1	-3	0	-2	-1	-2	-2	1	0	3	3	0	3	3	2	3	3	5	1	5	5	4	4	2	3	3	2
0	20	0	3	0	1	1	0	0	0	0	0	0	0	0	0	0	4	2	4	1	1	1	0	0	-1	0	0	0	0	0	2	3	2	3	2	3	0	2	4	2	3	2	3	1	2	1	5	1	2
0	18	0	7	0	1	1	0	1	1	0	3	1	1	1	0	0	5	2	4	1	1	1	0	0	0	-1	-1	-1	0	1	3	2	1	0	0	3	1	3	2	2	1	1	3	2	3	2	3	3	4
0	38	0	2	0	1	0	0	0	0	0	0	0	0	0	0	1	3	2	3	1	1	1	0	0	0	-3	0	0	0	3	3	3	2	3	3	3	3	3	3	5	3	3	3	3	2	2	1	5	3
1	18	20	10	0	1	1	0	1	1	0	3	1	1	0	0	0	6	4	4	1	1	1	0	0	-1	0	0	0	-1	3	3	3	3	3	3	3	3	3	4	3	3	3	4	3	3	3	3	3	3
1	18	0	5	0	1	1	0	0	0	0	2	0	1	1	1	0	4	3	4	1	1	1	0	0	0	-1	0	-2	-1	3	2	3	2	3	2	3	3	2	3	3	3	4	4	3	4	3	5	1	4
1	48	40	3	1	1	0	0	0	0	0	0	0	0	0	0	1	3	2	3	1	1	1	0	-3	0	-3	-1	-1	-2	3	3	3	3	3	3	3	3	6	3	6	4	4	5	4	4	5	5	1	3
1	66	0	3	1	0	0	0	0	1	0	1	0	1	0	0	1	6	2	2	1	1	1	0	0	0	0	0	0	0	3	3	3	3	3	3	3	3	3	3	3	3	3	3	3	2	1	5	1	5
1	18	0	8	0	1	1	0	1	0	0	3	1	0	1	0	0	6	4	4	1	1	1	-1	0	0	-1	0	-1	0	2	3	3	3	3	3	3	3	3	3	4	3	4	3	3	3	2	2	4	5
0	22	0	5	0	1	1	0	0	0	0	2	0	0	1	0	0	5	3	4	4	5	1	0	0	0	0	0	0	0	3	3	3	3	3	3	3	3	3	3	3	3	3	3	2	2	1	5	1	4
1	18	0	3	0	1	1	0	0	0	0	1	0	1	0	0	0	3	2	4	1	1	1	0	0	0	0	0	0	0	3	3	3	2	3	3	2	3	3	3	2	3	3	2	1	1	1	5	1	5
1	18	0	5	0	1	1	0	1	0	0	0	0	0	0	0	0	4	2	4	1	1	1	0	0	0	-2	0	-2	-2	3	2	3	3	3	3	3	3	2	3	5	3	5	5	2	1	3	3	3	3
0	21	9	4	0	1	1	0	0	0	0	1	0	0	1	0	0	6	3	4	1	1	1	0	-1	0	-1	0	0	-1	0	1	3	2	3	3	3	0	2	3	3	3	3	4	2	1	1	4	2	3
0	21	0	2	0	1	0	0	0	0	0	0	0	0	0	0	0	3	2	4	1	1	1	-1	-1	-1	-2	-1	0	0	2	1	2	1	1	2	2	3	2	3	3	2	2	2	2	3	1	4	2	4
1	18	0	3	0	1	1	0	0	0	0	0	0	0	0	0	0	3	2	4	1	1	1	0	0	0	0	0	0	0	3	3	3	3	3	3	3	3	3	3	3	3	3	3	1	1	1	1	5	5
0	18	21	7	0	1	1	0	1	0	0	2	0	1	1	0	0	6	4	4	2	1	1	0	0	0	0	0	0	-2	3	3	3	2	3	2	1	3	3	3	2	3	2	3	2	2	1	1	5	4
1	55	0	2	0	0	0	1	0	0	0	0	0	0	0	0	0	4	2	1	1	1	1	0	0	0	0	0	0	0	3	3	3	3	3	3	3	3	3	3	3	3	3	3	2	1	1	5	1	5
1	26	0	4	0	1	1	1	0	0	0	1	0	1	0	1	1	4	3	3	1	3	1	-2	0	0	0	0	0	0	1	3	3	3	3	3	3	3	3	3	3	3	3	3	2	2	2	2	4	2
1	19	0	5	0	1	1	0	0	0	0	3	1	0	1	0	0	5	2	4	1	3	1	0	0	0	0	0	0	0	3	3	3	3	3	3	3	3	3	3	3	3	3	3	1	3	2	2	4	4
1	19	0	5	0	1	1	0	0	0	0	1	0	0	1	0	0	3	1	4	1	1	1	0	-2	-1	-2	-2	-2	-2	3	3	3	3	2	3	3	3	5	4	5	4	5	5	1	1	2	4	2	4
1	26	0	3	0	1	0	1	0	0	0	1	1	0	0	1	0	2	1	3	1	3	2	-1	0	-1	0	0	-3	-1	3	3	3	2	3	3	3	4	3	4	2	3	6	4	3	3	3	4	2	4
1	18	25	4	0	1	1	0	0	0	1	1	0	1	0	1	0	4	3	4	3	5	3	0	0	0	0	0	0	0	3	1	3	1	3	3	3	3	1	3	1	3	3	3	4	1	1	4	2	5
1	26	20	2	0	0	0	1	0	0	0	1	1	0	0	1	0	3	1	1	1	1	1	-2	0	0	-2	0	-1	-2	3	3	3	3	3	3	2	5	3	3	5	3	4	4	3	3	4	3	3	3
0	24	40	4	0	1	1	0	0	0	0	0	0	0	0	0	0	4	2	3	1	1	1	0	-1	-1	0	-1	-2	-2	3	3	3	3	3	3	3	3	4	4	3	4	5	5	3	3	3	4	2	3
1	22	45	3	0	1	1	0	0	0	0	1	0	0	1	0	0	3	2	3	3	5	3	-1	-1	0	-1	-1	-1	-1	2	2	3	3	3	3	3	3	3	3	4	4	4	4	4	4	4	5	1	3
1	44	35	4	0	0	0	1	0	0	0	1	0	1	0	0	0	4	3	1	1	1	1	-1	-3	0	0	-3	-3	-3	3	3	3	3	3	3	3	4	6	3	3	6	6	6	1	1	3	5	1	2
0	19	0	3	0	1	1	0	0	0	0	1	1	0	0	1	0	3	2	4	1	1	1	-1	-2	0	0	-2	-2	-1	3	3	3	3	3	3	3	4	5	3	3	5	5	4	3	3	3	3	3	4
0	43	38	7	1	0	0	1	0	1	0	2	1	1	0	1	0	5	3	1	1	1	1	-1	-2	-1	-3	-1	-1	-2	3	3	2	3	3	3	3	4	5	3	6	4	4	5	4	4	5	4	2	3
1	18	0	3	0	1	1	0	0	0	0	0	0	0	0	0	0	5	3	4	2	1	1	0	0	0	0	0	0	0	3	3	3	3	3	3	3	3	3	3	3	3	3	3	1	1	1	5	1	5
0	28	40	2	0	0	0	0	0	1	0	0	0	0	0	0	0	4	2	3	4	6	1	-1	-2	-1	-1	-1	-1	-1	2	2	2	2	2	2	2	3	4	3	3	3	3	3	4	2	2	3	3	5
1	51	0	3	0	0	0	1	0	0	1	2	0	0	1	0	0	3	2	2	1	1	1	0	0	0	-1	0	-1	0	3	3	3	3	3	3	3	3	3	3	4	3	4	3	3	2	3	4	2	4
1	55	0	2	1	0	0	0	0	0	0	0	0	0	0	0	0	3	1	4	4	5	2	-1	-2	-1	-2	-2	-1	-2	3	2	2	3	2	2	2	4	4	3	5	4	3	4	3	4	3	4	2	3
1	24	36	2	0	1	0	0	0	0	0	0	0	0	0	0	0	3	2	3	1	1	1	-1	-2	-1	-2	0	-1	-1	3	3	3	3	3	3	3	4	5	4	5	3	4	4	3	4	2	3	3	3
0	22	21	4	0	1	1	0	0	0	0	1	0	0	1	0	0	6	3	4	1	1	1	0	0	0	0	0	0	0	2	2	3	2	2	2	3	2	2	3	2	2	2	3	1	1	1	4	2	4
0	19	0	4	0	1	1	0	0	0	0	0	0	0	0	0	0	3	2	4	2	6	1	-1	-2	0	-1	-2	-3	-3	3	3	3	3	3	3	3	4	5	3	4	5	6	6	3	3	3	3	3	3
1	19	20	4	0	1	1	0	0	0	0	0	0	0	0	0	0	5	3	4	1	1	1	0	0	0	0	0	0	0	3	3	3	3	3	3	3	3	3	3	3	3	3	3	2	2	3	5	1	5
0	50	0	5	0	0	1	0	0	1	0	2	1	1	0	1	0	5	2	3	1	1	1	-1	-1	-1	-2	-1	-3	-3	3	3	3	1	3	3	3	4	4	4	3	4	6	6	3	2	5	2	4	3
0	24	0	3	0	1	1	0	0	0	0	0	0	0	0	0	0	4	3	3	1	1	1	0	0	-2	-1	0	-2	-2	3	3	3	3	3	3	3	3	3	5	4	3	5	5	5	5	2	5	1	3
1	27	50	3	0	1	1	0	0	0	0	0	0	0	0	0	0	4	3	3	3	4	2	-2	-2	-1	-3	-3	-2	-2	2	2	3	3	3	3	3	4	4	4	6	6	5	5	3	3	3	4	2	2
1	26	45	3	1	0	0	1	0	0	0	1	1	0	0	0	0	2	1	2	3	5	1	0	0	0	0	0	0	0	3	3	3	3	3	3	3	3	3	3	3	3	3	3	1	1	1	1	5	3
1	18	0	3	0	1	0	0	0	0	0	0	0	0	0	0	0	4	2	3	4	5	1	-1	-2	-1	-1	-1	-1	-2	1	2	3	2	2	2	3	2	4	4	3	3	3	5	4	4	3	4	2	3
1	24	0	3	1	0	0	0	0	1	0	0	0	0	0	0	0	3	2	3	4	6	2	0	-1	-1	-1	-1	-1	-2	1	2	3	2	2	2	2	1	3	4	3	3	3	4	3	3	3	4	2	3
1	18	30	4	0	1	1	0	0	0	0	0	0	0	0	0	0	3	2	4	1	1	1	-1	0	-1	-2	0	-1	0	3	3	3	3	3	3	3	4	3	4	5	3	4	3	2	3	3	5	1	4
0	19	24	3	0	1	1	0	0	0	0	1	0	0	1	0	0	3	2	4	1	1	1	0	0	0	0	0	-1	-1	3	3	3	3	3	3	3	3	3	3	3	3	4	4	1	1	1	5	1	5
1	27	17	3	0	0	0	0	0	1	0	0	0	0	0	1	1	2	1	3	4	6	1	0	0	-1	0	0	-1	0	3	3	3	3	3	3	3	3	3	4	3	3	4	3	1	1	1	3	3	3
1	20	0	4	0	1	1	0	0	0	0	0	0	0	0	0	0	4	3	4	4	5	2	0	0	-1	-2	-1	0	0	2	1	3	1	2	1	1	2	1	4	3	3	1	1	3	3	2	2	4	3
1	29	0	6	0	1	1	1	0	0	0	2	1	0	0	1	0	4	2	3	4	5	1	0	-1	0	-1	-1	-2	-2	3	3	3	3	3	3	3	3	4	3	4	4	5	5	2	2	3	4	2	4
1	19	18	2	0	1	0	0	0	0	0	0	0	0	0	0	0	3	1	4	1	1	2	0	0	0	-2	-2	-2	0	3	3	3	2	3	3	3	3	3	3	4	5	5	3	1	1	1	3	3	1
1	19	0	8	0	1	1	0	0	1	0	5	0	1	1	0	0	4	3	4	4	9	1	-1	-2	0	-2	0	-1	-1	2	2	3	1	3	2	2	3	4	3	3	3	3	3	2	2	2	4	2	3
0	26	40	9	0	0	0	0	0	0	1	2	1	0	0	0	0	9	8	3	4	6	2	-1	-1	-1	-1	-1	-1	-2	3	3	3	3	3	3	3	4	4	4	4	4	4	5	3	3	2	2	4	3
1	18	0	2	0	1	0	0	0	0	0	0	0	0	0	0	0	2	1	4	4	5	3	-1	-3	-2	-2	-2	-3	-3	3	3	3	3	3	3	3	4	6	5	5	5	6	6	5	5	2	3	3	3
0	35	30	2	1	0	0	0	0	0	0	0	0	0	0	0	0	5	1	3	1	1	1	0	0	0	0	0	0	0	3	3	3	3	3	3	3	3	3	3	3	3	3	3	1	1	1	3	3	5
1	19	0	4	0	0	1	0	1	1	0	0	0	0	0	0	0	6	4	4	1	1	1	-1	0	0	0	0	0	-1	3	3	3	3	3	3	3	4	3	3	3	3	3	4	2	1	1	5	1	5
1	24	30	4	0	0	0	0	0	1	0	0	0	0	0	0	0	3	2	3	2	5	3	0	-3	-2	-3	-3	-1	-1	3	3	3	3	2	3	3	3	6	5	6	5	4	4	5	5	2	1	5	1
1	18	0	5	0	1	1	0	0	0	0	1	1	0	0	1	0	3	2	4	1	1	1	0	0	0	-1	-1	-2	-2	3	2	3	3	3	2	3	3	2	3	4	4	4	5	3	3	2	3	3	3
0	23	0	2	0	1	0	0	0	0	0	0	0	0	0	0	0	2	1	3	1	1	2	-2	0	-2	-1	-1	0	-1	1	3	3	3	3	1	3	3	3	5	4	4	1	4	3	4	1	3	3	3
1	22	0	3	0	1	0	0	0	0	0	0	0	0	0	0	0	3	2	4	4	4	1	-2	-2	-1	-2	-2	-2	-2	2	1	1	1	1	1	1	4	3	2	3	3	3	3	3	4	4	5	1	3
1	19	40	2	1	0	0	0	0	0	0	0	0	0	0	0	0	3	1	1	2	1	1	0	-2	0	0	0	0	0	3	2	3	3	3	3	3	3	4	3	3	3	3	3	5	1	1	5	1	5
1	21	30	3	1	0	0	0	0	1	0	0	0	0	0	0	0	3	2	3	2	3	1	0	-2	-2	-3	-1	0	-2	3	3	3	3	3	3	3	3	5	5	6	4	3	5	2	2	1	3	3	5
1	29	20	3	1	0	0	1	0	0	0	1	0	1	0	1	0	3	2	3	2	5	2	-1	-3	0	-3	0	-1	-3	2	3	3	3	3	3	3	3	6	3	6	3	4	6	4	4	3	4	2	2
1	28	0	2	0	0	0	1	0	0	0	1	0	1	0	1	0	4	2	1	1	1	1	0	0	-1	0	0	0	0	3	3	3	3	3	3	3	3	3	4	3	3	3	3	2	2	1	5	1	5
1	21	40	3	0	1	1	0	0	0	0	0	0	0	0	0	1	5	2	1	1	1	1	0	0	0	-1	0	-1	0	3	3	3	3	3	3	3	3	3	3	4	3	4	3	2	1	1	5	1	4
0	19	25	2	0	1	0	0	0	0	0	0	0	0	0	0	0	3	2	3	1	1	2	-3	-2	-1	-2	0	0	0	2	2	3	2	3	3	3	5	4	4	4	3	3	3	3	3	3	3	3	4
1	25	28	3	0	0	0	0	0	0	1	0	0	0	0	0	0	5	3	3	4	8	3	0	0	0	0	0	0	0	3	1	3	3	3	3	3	3	1	3	3	3	3	3	4	3	5	4	2	2
0	25	26	2	0	1	0	0	0	0	0	0	0	0	0	0	0	6	2	3	1	1	1	-2	-2	-1	-3	0	-1	-1	3	3	3	3	3	3	3	5	5	4	6	3	4	4	3	3	2	2	4	3
1	20	0	3	0	0	0	0	0	1	0	1	1	0	0	1	0	3	1	4	4	5	3	0	-1	0	-2	0	-1	-3	3	3	3	3	3	3	3	3	4	3	5	3	4	6	1	1	4	5	1	3
0	20	20	3	0	1	1	0	0	0	0	0	0	0	0	0	0	2	1	4	1	1	2	0	0	-1	-2	0	-1	-1	2	2	2	2	3	2	2	2	2	3	4	3	3	3	3	3	2	3	3	2
0	18	0	4	0	1	1	0	0	0	0	1	0	0	1	0	0	7	3	4	1	1	2	-1	0	0	-1	0	-1	-1	3	3	3	3	2	2	3	4	3	3	4	2	3	4	1	1	1	4	2	4
1	19	0	4	0	1	1	0	0	0	0	0	0	0	0	0	0	3	2	3	3	1	1	-1	-2	-1	-3	-2	-2	-2	3	2	3	2	3	3	3	4	4	4	5	5	5	5	3	3	3	2	4	2
1	18	4	5	0	1	1	0	0	0	0	0	0	0	0	0	0	3	1	3	3	5	1	0	-1	0	-3	-2	-3	-2	3	2	3	1	3	2	3	3	3	3	4	5	5	5	3	3	2	3	3	3
1	24	15	5	0	1	1	0	0	0	0	1	0	0	1	0	0	3	2	3	3	5	1	-1	-2	-1	-1	-1	-1	-2	3	3	3	2	3	3	3	4	5	4	3	4	4	5	2	2	3	4	2	3
1	18	0	4	0	1	1	0	0	0	0	0	0	0	0	0	0	3	2	4	4	5	2	0	0	-2	0	0	-3	-3	3	3	3	3	3	3	3	3	3	5	3	3	6	6	3	3	2	5	1	5
1	18	0	9	0	1	1	0	1	0	0	4	1	1	1	1	0	4	3	4	1	1	1	0	0	0	0	0	0	0	3	3	3	3	3	3	3	3	3	3	3	3	3	3	1	1	1	4	2	4
1	24	5	5	1	0	0	1	0	0	0	3	1	0	0	1	0	4	3	3	2	5	1	-1	-1	0	-1	-1	-2	-3	3	3	3	3	3	3	3	4	4	3	4	4	5	6	3	3	2	1	5	2
1	19	10	3	0	1	0	0	1	0	0	0	0	0	0	0	0	3	2	3	3	4	1	-1	-2	-1	-2	-1	-1	0	2	2	3	3	3	3	3	3	4	4	5	4	4	3	3	2	2	1	5	2
1	25	30	2	1	0	0	0	0	0	0	0	0	0	0	0	0	3	1	3	3	5	2	-1	-1	-1	-3	-1	-1	-2	3	3	3	3	3	3	3	4	4	4	6	4	4	5	3	3	1	4	2	5
1	40	0	4	0	0	0	1	0	0	0	3	1	1	0	1	0	5	3	1	2	5	1	0	0	0	0	0	0	0	3	3	3	3	3	3	3	3	3	3	3	3	3	3	1	1	1	3	3	5
1	22	20	6	0	1	1	1	0	0	0	4	1	1	1	1	0	6	3	3	1	1	2	0	-1	-1	0	0	0	-2	2	2	3	2	2	2	3	2	3	4	2	2	2	5	2	1	2	2	4	4
1	20	30	5	0	0	0	0	0	1	0	1	0	1	0	0	0	4	3	3	4	5	1	-2	-1	-1	-1	-1	0	-1	1	3	2	2	3	3	1	3	4	3	3	4	3	2	3	1	5	5	1	4
0	19	9	2	0	1	0	0	0	0	0	0	0	0	0	0	0	3	1	2	1	1	1	0	-2	-1	-2	-1	-1	-2	3	3	2	1	2	3	3	3	5	3	3	3	4	5	2	1	3	2	4	4
1	31	20	4	0	0	0	0	0	0	1	0	0	0	0	0	0	5	3	3	1	1	1	0	0	0	0	0	0	0	2	2	3	3	3	3	3	2	2	3	3	3	3	3	2	1	1	3	3	4
0	20	15	3	0	1	1	0	0	0	0	1	0	0	1	0	0	4	3	4	3	5	3	-1	-3	-1	-2	-2	-2	-2	2	1	3	1	2	1	2	3	4	4	3	4	3	4	3	4	2	3	3	3
0	20	0	8	0	1	1	0	1	1	0	1	0	1	0	0	0	5	3	4	2	1	1	-1	0	-1	-2	-1	-2	-2	3	3	3	1	2	3	3	4	3	4	3	3	5	5	2	1	5	4	2	4
1	34	0	5	1	1	0	1	0	0	0	2	0	1	0	1	1	5	3	3	2	8	3	0	0	0	0	0	0	0	3	3	3	3	3	3	3	3	3	3	3	3	3	3	5	3	2	2	4	3
1	28	35	2	1	0	0	0	0	0	0	0	0	0	0	0	0	2	1	1	1	1	2	0	-1	-1	-2	0	-2	-2	3	3	3	3	3	3	3	3	4	4	5	3	5	5	4	4	1	1	5	4
1	36	0	4	1	0	0	1	0	0	0	2	1	1	0	1	0	4	2	2	3	5	3	0	0	0	-1	0	0	-1	3	3	3	3	3	3	3	3	3	3	4	3	3	4	4	1	4	5	1	5
1	30	0	3	0	0	1	0	0	0	0	2	1	0	0	1	0	2	1	1	2	5	2	0	0	0	-1	0	-1	-1	1	1	3	1	3	2	3	1	1	3	2	3	3	4	1	1	1	2	4	5
0	31	0	4	0	1	1	0	0	0	0	0	0	0	0	0	0	7	4	3	1	1	1	0	0	0	0	0	0	0	2	2	3	2	2	3	2	2	2	3	2	2	3	2	3	2	2	4	2	3
0	20	0	3	0	1	1	0	0	0	0	1	0	1	0	0	0	4	2	4	1	3	1	-1	0	-1	0	0	-1	0	3	3	2	3	3	3	3	4	3	3	3	3	4	3	3	3	1	1	5	3
0	18	0	4	0	1	1	0	0	0	0	1	1	0	0	0	0	3	2	3	4	5	2	0	-2	0	-2	-2	-2	-1	2	2	3	2	3	3	3	2	4	3	4	5	5	4	2	2	2	1	5	3
1	20	33	4	0	1	1	0	0	0	0	1	0	1	0	0	0	5	4	4	1	1	1	-1	-1	-1	-1	-3	-3	-3	3	3	3	3	3	3	3	4	4	4	4	6	6	6	1	1	5	4	2	1
1	30	35	4	1	0	0	1	0	0	0	2	1	1	0	1	0	3	1	1	1	1	2	-3	-2	-3	-2	-2	-3	-2	3	3	3	3	3	3	3	6	5	6	5	5	6	5	5	5	5	4	2	4
0	34	0	2	0	0	0	0	0	0	1	0	0	0	0	0	0	2	1	3	1	1	2	-1	0	-1	-1	0	0	0	3	3	3	3	3	3	3	4	3	4	4	3	3	3	3	4	2	3	3	4
0	18	0	4	0	1	1	0	0	0	0	0	0	0	0	0	0	4	2	4	1	1	4	-1	-1	-1	0	-2	-1	0	3	3	3	3	3	3	3	4	4	4	3	5	4	3	4	5	5	5	1	4
1	24	0	7	0	1	1	0	0	0	1	2	0	1	1	1	0	4	3	4	1	1	1	-2	0	-1	-1	-1	-1	-3	2	3	3	3	3	3	3	4	3	4	4	4	4	6	3	3	3	3	3	3
1	28	0	4	0	1	0	1	0	0	0	2	1	1	0	1	0	4	3	4	1	1	1	0	0	0	0	0	0	-1	3	3	3	3	3	3	3	3	3	3	3	3	3	4	1	1	1	4	2	3
0	24	30	5	0	0	0	0	1	1	0	0	0	0	1	0	0	4	3	3	4	6	1	-2	0	-2	0	0	-1	0	3	3	3	3	3	3	3	5	3	5	3	3	4	3	3	3	1	3	3	5
0	22	0	5	0	1	1	0	0	0	0	1	0	1	0	0	0	3	2	4	1	1	2	-1	-2	-2	-2	-1	-2	-1	2	1	2	2	2	2	1	3	3	4	4	3	4	2	3	4	2	2	4	3
1	33	0	4	1	0	0	1	0	0	0	2	0	1	0	1	0	4	2	1	5	4	1	-1	0	0	0	0	0	-1	2	2	2	3	3	3	2	3	2	2	3	3	3	3	3	2	2	3	3	3
1	22	40	2	0	0	1	0	0	0	0	0	0	0	0	0	0	3	2	4	3	4	2	-2	-1	0	-1	-1	-1	0	1	2	3	3	1	2	1	3	3	3	4	2	3	1	1	1	1	2	4	3
0	18	0	5	0	1	1	0	0	0	0	1	0	0	1	0	0	5	3	3	1	1	2	-1	-1	-1	-2	-2	-2	-2	1	2	3	2	2	2	3	2	3	4	4	4	4	5	4	4	5	3	3	2
0	18	0	6	0	1	1	0	1	1	0	1	0	1	0	1	0	8	6	4	1	1	1	0	0	0	-2	-1	0	0	2	3	3	3	3	3	2	2	3	3	5	4	3	2	3	4	3	4	2	1
0	19	25	3	0	1	0	0	0	0	0	0	0	0	0	0	0	4	2	4	2	1	1	0	0	0	-1	0	0	0	1	2	3	2	3	3	3	1	2	3	3	3	3	3	1	1	1	5	1	5
0	18	25	5	1	0	1	0	0	0	0	0	0	0	0	0	0	3	2	3	3	7	3	-1	-2	-1	-1	-1	-2	-1	3	2	3	3	3	3	3	4	4	4	4	4	5	4	2	2	2	4	2	3
1	19	40	3	0	1	1	0	0	0	0	0	0	0	0	0	0	2	1	3	1	1	2	0	0	0	0	0	0	0	3	3	3	3	3	3	3	3	3	3	3	3	3	3	1	1	1	5	1	5
1	19	0	3	0	1	1	0	0	1	0	1	0	0	1	0	0	3	1	4	1	1	1	0	-1	0	0	0	-1	0	3	2	3	3	3	2	3	3	3	3	3	3	3	3	3	1	1	4	2	3
0	19	0	2	0	1	0	0	0	0	0	0	0	0	0	0	0	9	2	4	1	1	1	-1	0	0	0	0	-1	-1	2	3	3	3	3	3	3	3	3	3	3	3	4	4	1	1	1	1	5	5
1	20	0	2	0	1	0	0	0	0	0	0	0	0	0	0	1	4	2	3	1	1	1	0	0	0	0	0	0	0	3	3	3	3	3	3	3	3	3	3	3	3	3	3	2	1	1	1	5	1
1	23	0	3	1	0	0	1	0	0	0	1	1	0	0	1	0	4	2	2	1	1	1	0	0	0	0	0	0	-1	3	3	3	3	3	3	3	3	3	3	3	3	3	4	2	1	1	1	5	4
1	20	30	3	0	1	1	0	0	0	0	0	0	0	0	0	0	5	2	3	1	1	1	0	0	0	0	0	0	0	3	3	3	3	3	3	3	3	3	3	3	3	3	3	1	1	1	5	1	5
1	23	30	2	0	1	0	0	0	0	0	0	0	0	0	0	0	2	1	4	3	5	2	0	-2	0	-3	-2	-2	-1	3	3	3	3	3	3	3	3	5	3	6	5	5	4	1	1	1	2	4	5
0	25	0	6	0	1	1	0	0	0	0	1	0	1	0	0	0	3	2	3	1	1	1	-2	-2	-1	-2	-2	-3	-3	3	3	3	3	3	3	3	5	5	4	5	5	6	6	3	3	3	3	3	3
1	21	0	4	0	1	1	0	0	0	0	0	0	0	0	0	0	4	3	3	4	5	1	0	0	0	-1	0	-1	0	3	3	3	3	2	3	3	3	3	3	4	2	4	3	2	2	1	1	5	5
1	32	20	2	0	0	0	1	0	0	0	0	0	1	0	1	0	3	1	1	2	5	2	0	0	-1	0	0	0	0	3	3	3	3	3	3	3	3	3	4	3	3	3	3	2	1	1	2	4	3
1	23	0	6	1	0	0	1	0	1	0	1	1	0	0	1	0	4	3	3	1	1	1	-3	-2	0	-3	-2	-2	-3	3	3	3	3	3	3	3	6	5	3	6	5	5	6	2	1	5	3	3	2
1	19	27	6	0	1	1	0	0	1	0	1	0	1	0	1	0	4	2	3	1	1	1	0	0	-2	0	0	-1	-1	3	3	3	3	3	3	3	3	3	5	3	3	4	4	4	3	2	3	3	3
1	19	20	4	0	1	1	0	0	0	0	1	0	1	0	1	0	5	3	4	1	1	2	-2	-2	-2	-3	-2	-2	-2	3	3	3	3	3	3	3	5	5	5	6	5	5	5	3	4	4	3	3	3
1	18	25	6	0	1	1	0	0	0	0	1	1	0	0	0	0	4	3	4	1	1	2	0	0	0	-2	-1	-2	-3	3	3	3	2	3	3	3	3	3	3	4	4	5	6	3	3	2	2	4	2
1	24	0	4	0	1	1	0	0	0	0	0	0	0	0	0	0	4	3	4	2	5	1	0	-3	0	-3	0	0	-3	3	2	3	2	3	3	2	3	5	3	5	3	3	5	1	1	1	4	2	3
0	23	35	4	0	1	1	0	0	0	0	1	0	1	0	0	0	3	2	4	1	1	2	0	0	-1	-1	0	0	0	3	3	3	3	3	3	3	3	3	4	4	3	3	3	3	3	3	1	5	5
1	23	20	4	0	1	1	0	0	0	0	1	1	0	0	0	0	4	2	3	1	1	1	-2	-2	-2	-2	-2	0	-3	2	3	3	3	3	3	3	4	5	5	5	5	3	6	3	4	4	4	2	3
1	50	40	2	0	0	1	0	0	0	0	0	0	0	0	0	0	4	1	2	1	2	1	0	0	0	0	0	0	0	3	3	3	3	3	3	3	3	3	3	3	3	3	3	1	1	1	5	1	5
1	32	0	4	1	0	0	1	0	0	0	2	1	0	0	1	0	3	1	2	2	5	1	-1	-1	0	-2	0	-2	-2	3	3	3	3	3	3	3	4	4	3	5	3	5	5	3	3	2	2	4	3
1	21	25	4	0	1	0	0	1	0	0	0	0	0	0	0	0	3	2	3	4	5	1	-2	-1	0	-2	0	-2	-3	3	3	3	3	3	3	3	5	4	3	5	3	5	6	3	3	5	3	3	3
1	18	0	5	0	0	0	0	0	1	0	1	0	1	0	0	0	3	1	4	4	4	1	0	0	0	-1	0	0	-1	3	3	3	2	3	3	3	3	3	3	3	3	3	4	1	1	1	2	4	5
1	30	0	3	0	1	0	1	0	0	0	1	0	1	0	1	0	4	2	1	3	5	3	0	0	0	-2	-1	-3	-2	3	3	3	3	3	3	2	3	3	3	5	4	6	4	3	3	1	1	5	5
1	32	15	2	0	0	0	1	0	0	0	1	0	1	0	1	0	2	1	3	4	5	2	-1	-2	-2	-2	-2	-2	-2	1	3	2	2	2	2	2	2	5	4	4	4	4	4	3	3	3	3	3	3
1	27	0	4	0	1	0	1	0	0	0	2	1	1	0	1	0	4	2	3	1	1	1	0	0	0	0	0	0	-1	3	3	3	3	3	3	3	3	3	3	3	3	3	4	2	2	1	2	4	4
1	21	0	5	0	1	1	0	0	0	0	0	0	0	0	0	0	4	3	4	4	4	2	0	0	0	0	0	0	0	3	3	3	3	3	3	3	3	3	3	3	3	3	3	1	1	1	1	5	4
0	22	0	5	0	1	1	0	0	0	0	0	0	0	0	0	0	2	1	4	3	5	1	-1	-1	-2	-2	0	0	-1	3	3	3	3	3	3	3	4	4	5	5	3	3	4	3	3	2	4	2	4
1	20	0	4	0	1	1	0	0	0	0	1	0	0	1	0	0	4	3	4	1	1	4	-1	0	0	0	0	-1	-2	3	3	3	3	3	3	3	4	3	3	3	3	4	5	3	3	2	2	4	5
1	25	20	7	0	1	1	0	0	1	1	2	0	1	1	0	0	6	3	4	1	1	1	-3	0	-1	-1	0	0	-1	3	3	3	3	3	3	3	6	3	4	4	3	3	4	4	3	3	5	1	3
1	20	0	2	0	1	0	0	0	0	0	0	0	0	0	0	0	4	2	4	1	1	1	-1	-2	-1	-3	-2	-2	-2	3	3	3	3	3	3	3	4	5	4	6	5	5	5	2	2	5	3	3	2
0	39	0	2	1	0	0	0	0	0	0	0	0	0	0	0	0	3	1	3	2	5	2	-1	0	0	-1	0	0	0	3	3	3	3	3	3	3	4	3	3	4	3	3	3	2	2	1	3	3	5
1	22	20	4	0	1	1	0	1	0	0	1	1	0	0	0	0	5	2	3	2	1	1	0	0	0	0	0	0	-1	1	1	3	1	2	2	3	1	1	3	1	2	2	4	3	2	4	3	3	3
1	22	40	3	0	0	1	0	0	0	0	1	0	0	1	0	0	4	2	3	4	7	1	-1	-2	0	-1	-1	0	-1	3	2	3	3	3	3	3	4	4	3	4	4	3	4	1	1	1	4	2	4
1	21	16	4	0	1	1	0	0	0	0	0	0	0	0	0	0	4	3	3	1	1	1	0	-1	0	0	-1	-2	-3	3	3	3	3	3	3	3	3	4	3	3	4	5	6	4	3	3	1	5	3
0	19	10	3	0	1	1	0	0	0	0	0	0	0	0	0	0	3	1	3	1	1	1	0	0	-1	-2	-1	-2	-1	3	2	3	2	3	2	2	3	2	4	4	4	4	3	1	1	1	5	1	5
1	26	15	4	1	0	0	1	0	0	0	1	1	1	0	1	0	3	2	2	1	1	1	-2	0	-1	0	0	0	-1	3	3	3	2	3	3	3	5	3	4	2	3	3	4	5	4	3	5	1	3
1	33	0	4	0	0	0	1	0	0	0	3	1	0	1	1	0	5	3	1	1	1	1	-2	-2	-1	-3	0	0	-2	3	3	3	3	3	3	3	5	5	4	6	3	3	5	3	4	5	5	1	1
1	19	0	4	0	1	1	0	0	0	0	0	0	0	0	0	0	10	3	3	1	2	1	0	0	0	0	0	-3	0	3	3	3	3	3	3	3	3	3	3	3	3	6	3	5	5	2	3	3	4
1	24	0	4	0	1	1	1	0	0	0	2	1	0	1	1	0	3	2	3	1	1	1	-1	-1	-2	-3	-1	-2	-2	1	2	3	3	3	3	3	2	3	5	6	4	5	5	3	3	2	2	4	2
0	24	52	5	0	1	0	0	1	1	0	0	0	0	0	0	0	6	3	3	1	1	1	-1	-2	-1	-2	-2	-2	-3	1	0	3	2	3	3	3	2	2	4	4	5	5	6	1	5	1	5	1	1
1	21	0	8	0	0	1	0	0	1	0	2	1	1	0	0	1	5	4	3	1	1	3	0	0	0	0	0	0	-1	2	3	3	2	3	3	2	2	3	3	2	3	3	3	3	3	2	3	3	3
0	20	0	3	0	1	1	0	0	0	0	1	0	0	1	1	0	5	3	3	1	1	2	-1	-1	-1	-1	0	0	-1	3	3	3	3	3	3	2	4	4	4	4	3	3	3	3	3	1	5	1	4
1	19	0	6	1	1	1	1	0	0	0	2	1	0	1	1	0	5	3	4	1	3	1	0	0	0	0	0	0	0	3	3	3	3	3	3	3	3	3	3	3	3	3	3	2	1	1	4	2	4
0	19	0	7	0	1	1	0	0	1	0	3	1	0	0	0	0	3	2	4	1	1	1	-1	-2	-2	-2	0	-1	0	2	2	2	1	3	3	3	3	4	4	3	3	4	3	3	4	5	3	3	3
0	19	0	8	0	1	1	0	0	1	1	3	1	0	1	0	0	4	3	4	1	1	2	-1	0	-2	-2	0	0	-2	2	3	2	2	3	3	2	3	3	4	4	3	3	4	1	4	2	5	1	4
1	21	40	2	0	0	0	0	0	0	1	0	0	0	0	0	0	2	1	3	2	1	1	-1	0	-1	-2	-1	0	0	3	3	3	3	3	3	3	4	3	4	5	4	3	3	3	4	1	4	2	3
1	23	25	4	0	0	1	0	0	0	0	1	1	0	0	0	0	2	1	3	2	5	2	-1	-1	0	-1	-1	-1	-2	3	3	3	2	3	3	3	4	4	3	3	4	4	5	3	3	3	4	2	4
1	20	40	5	0	1	1	0	0	0	0	2	1	0	1	1	0	4	3	3	1	1	1	-1	0	-1	-2	-1	-2	-3	3	2	3	3	3	3	3	4	2	4	5	4	5	6	3	3	3	4	2	2
1	18	0	4	0	1	1	0	0	1	0	1	1	0	0	0	0	3	1	4	1	1	1	-1	-2	-2	-2	-1	-2	-2	2	2	3	3	3	2	1	3	4	5	5	4	4	3	4	4	2	4	2	3
0	18	0	7	0	1	1	0	0	0	1	1	0	0	1	0	0	7	5	4	1	1	1	-1	0	-1	-1	-1	-1	-1	2	2	2	2	2	2	2	3	2	3	3	3	3	3	2	2	3	3	3	3
1	29	34	2	0	0	0	0	0	0	1	0	0	0	0	0	0	3	2	1	4	6	2	-3	0	0	0	0	0	0	2	3	3	3	3	3	3	5	3	3	3	3	3	3	1	1	1	3	3	5
0	23	32	5	0	1	1	0	0	0	0	1	1	0	0	0	0	3	2	3	2	5	2	-1	-3	-2	-3	-3	-2	-2	3	3	3	3	3	3	3	4	6	5	6	6	5	5	3	3	4	5	1	3
0	21	0	3	0	1	1	0	0	0	0	0	0	0	0	0	0	3	2	2	2	1	1	0	-2	-1	-2	-1	-2	-3	3	3	3	3	3	3	3	3	5	4	5	4	5	6	2	2	1	4	2	4
1	19	18	2	0	1	0	0	0	0	0	0	0	0	0	0	0	2	1	3	3	5	2	-1	-3	-1	-1	-1	-1	-1	2	3	3	3	3	3	3	3	6	4	4	4	4	4	2	1	1	1	5	4
0	43	15	3	1	0	0	1	0	0	0	1	0	0	1	0	0	3	2	3	3	5	1	0	-2	-2	-3	-1	-3	-1	1	3	3	3	3	3	3	1	5	5	6	4	6	4	3	5	1	3	3	3
1	38	0	4	1	0	0	1	0	0	0	0	0	0	0	0	0	3	2	2	1	1	1	0	0	0	-2	-2	-2	-2	3	3	3	3	2	3	3	3	3	3	5	4	5	5	2	2	3	4	2	3
1	22	30	4	1	1	0	0	0	0	0	0	0	0	0	0	0	4	2	3	1	1	1	-1	0	0	-1	0	-1	0	3	3	3	3	2	3	3	4	3	3	4	2	4	3	2	3	1	4	2	4
1	24	21	9	1	1	1	1	0	1	1	3	0	1	1	1	0	4	3	3	4	5	1	0	0	0	0	0	0	-2	3	3	3	3	3	3	3	3	3	3	3	3	3	5	3	3	3	4	2	3
1	20	0	5	0	0	0	0	1	1	0	0	0	0	0	0	0	5	3	4	1	2	1	-2	-1	-1	-2	-1	-2	-2	3	3	3	3	3	3	3	5	4	4	5	4	5	5	3	1	3	3	3	2
1	33	0	3	1	0	0	1	0	0	0	1	0	0	1	1	0	3	2	2	1	1	1	-1	-2	-1	-3	0	-2	-3	3	3	3	3	3	3	3	4	5	4	6	3	5	6	4	4	5	4	2	4
1	24	16	4	0	0	0	0	0	0	1	2	1	0	0	1	0	4	3	1	1	3	1	-1	0	0	0	0	0	0	3	3	3	3	3	3	3	4	3	3	3	3	3	3	2	2	3	2	4	4
1	25	0	3	1	0	0	1	0	0	0	1	1	0	0	1	0	3	1	1	2	4	2	0	-2	-1	-3	0	-1	-3	3	3	3	3	3	3	3	3	5	4	6	3	4	6	3	3	2	3	3	3
1	26	0	2	1	0	0	0	0	0	0	0	0	0	0	0	0	3	1	4	3	8	2	0	0	0	0	0	0	0	3	3	3	3	3	3	3	3	3	3	3	3	3	3	4	1	1	5	1	5
1	18	30	6	0	1	1	0	0	0	0	2	1	0	1	1	0	5	3	4	1	1	1	0	0	0	0	0	0	0	3	3	3	3	3	3	3	3	3	3	3	3	3	3	2	1	2	4	2	4
1	37	0	4	0	0	0	1	0	0	0	2	0	1	1	1	0	5	3	1	1	1	1	-1	-2	-2	-2	0	-2	-1	3	3	3	3	3	3	3	4	5	5	5	3	5	4	4	3	2	1	5	3
1	20	20	2	0	0	0	0	0	1	0	1	0	0	1	0	0	2	1	3	2	5	2	0	-1	0	0	0	-1	-1	3	3	3	3	3	3	3	3	4	3	3	3	4	4	1	1	1	1	5	1
1	24	0	3	1	0	0	1	0	0	0	1	1	0	0	1	0	4	2	3	1	3	1	-2	-1	-2	-2	-2	-2	-2	3	3	3	3	3	3	3	5	4	5	5	5	5	5	2	2	2	2	4	3
1	34	30	3	0	0	0	1	0	0	0	2	0	1	0	0	0	4	2	1	2	5	2	0	0	0	0	0	0	0	3	3	3	3	3	3	3	3	3	3	3	3	3	3	2	2	1	1	5	4
0	23	0	3	0	1	0	0	0	0	0	0	0	0	0	0	0	4	2	4	1	1	1	0	0	-1	0	0	0	-1	3	3	3	3	3	3	3	3	3	4	3	3	3	4	1	1	3	4	2	5
0	23	21	2	0	0	0	0	0	0	1	0	0	0	0	0	0	3	2	3	2	1	1	-1	0	0	-1	-1	-1	-1	3	3	2	3	3	3	3	4	3	2	4	4	4	4	2	1	1	4	2	4
1	24	20	4	0	1	1	0	0	0	0	0	0	0	0	0	0	3	2	3	4	9	1	0	0	0	0	0	0	0	3	3	3	3	3	3	3	3	3	3	3	3	3	3	3	3	1	5	1	5
1	30	35	4	0	1	1	0	0	0	0	1	1	0	0	0	0	3	1	3	2	4	3	-2	-2	-1	-2	-2	-3	-3	3	3	3	3	3	3	3	5	5	4	5	5	6	6	3	3	5	3	3	3
1	21	40	3	0	1	1	0	0	0	0	1	0	0	1	0	0	2	1	3	2	1	1	0	-1	0	-1	0	0	0	3	3	3	3	3	3	3	3	4	3	4	3	3	3	3	1	3	3	3	4
1	27	0	3	0	1	0	0	0	1	0	1	0	1	0	0	0	4	2	4	1	1	1	-2	-2	0	-2	0	0	-2	3	3	3	3	3	3	3	5	5	3	5	3	3	5	2	2	1	3	3	3
1	31	0	4	1	0	0	1	0	0	0	2	1	1	0	1	0	5	2	4	1	1	1	0	0	0	0	0	0	0	3	3	3	3	3	3	3	3	3	3	3	3	3	3	2	1	2	4	2	4
1	30	48	6	1	0	0	0	0	0	1	2	1	0	0	0	0	3	2	3	2	6	1	0	-3	0	-3	-2	-1	-3	3	3	3	3	3	3	3	3	6	3	6	5	4	6	1	1	5	3	3	1
0	25	40	3	0	1	0	0	0	1	0	0	0	0	0	0	0	5	3	3	3	1	1	-2	0	0	0	0	0	0	3	3	3	3	3	3	3	5	3	3	3	3	3	3	3	1	1	5	1	5
1	19	32	3	0	1	0	0	1	0	0	0	0	0	0	0	0	3	2	3	1	3	1	0	0	0	0	0	0	0	3	3	3	3	3	3	3	3	3	3	3	3	3	3	3	4	1	4	2	4
1	20	0	4	1	1	1	0	0	0	0	1	0	1	0	0	0	3	2	3	1	1	1	0	0	0	-2	0	-2	-2	0	1	3	2	2	2	3	0	1	3	4	2	4	5	4	4	4	3	3	4
0	25	40	2	0	0	0	0	0	1	0	0	0	0	0	0	0	2	1	3	4	6	1	-1	-2	-1	-2	-1	-1	-1	2	3	2	3	3	3	3	3	5	3	5	4	4	4	3	3	2	3	3	3
0	19	0	3	0	1	0	0	0	0	0	0	0	0	0	0	0	4	1	3	1	1	1	-1	0	-1	-2	0	-1	-1	3	3	3	2	3	3	3	4	3	4	4	3	4	4	3	2	1	4	2	4
1	23	40	5	0	1	1	0	1	1	0	0	0	0	0	0	1	6	3	4	1	1	1	0	0	0	0	-1	-1	0	3	3	3	3	3	3	3	3	3	3	3	4	4	3	3	1	1	2	4	4
1	21	0	4	1	1	0	0	0	0	0	0	0	0	0	0	0	4	3	3	1	1	1	0	0	0	0	0	0	0	3	3	3	3	3	3	3	3	3	3	3	3	3	3	3	1	2	2	4	5
1	19	0	3	0	0	1	0	1	0	0	1	0	0	1	0	0	4	3	4	1	1	1	-1	-1	0	0	0	0	0	3	3	3	3	3	3	3	4	4	3	3	3	3	3	3	3	1	3	3	4
1	20	0	4	0	1	1	0	0	0	0	2	0	0	1	0	0	4	3	4	1	1	1	0	0	0	-1	-1	-2	-3	3	3	3	3	3	3	3	3	3	3	4	4	5	6	1	1	3	4	2	4
1	19	0	4	0	1	1	0	0	0	0	1	0	1	0	1	0	4	2	4	2	5	1	0	0	0	0	0	0	-2	3	3	3	3	3	3	3	3	3	3	3	3	3	5	3	4	2	3	3	3
0	21	0	4	0	1	1	0	0	0	0	1	0	0	1	0	0	4	3	4	1	1	1	-2	-1	0	-1	0	-2	0	3	3	3	3	3	3	3	5	4	3	4	3	5	3	2	1	2	4	2	4
0	18	0	4	0	1	1	0	0	0	0	0	0	0	0	0	0	3	2	4	4	6	3	0	-1	0	-2	0	0	-2	3	3	3	3	3	3	3	3	4	3	5	3	3	5	2	3	5	5	1	5
1	18	0	3	1	1	0	0	0	0	0	0	0	0	0	0	0	3	2	3	1	1	1	-2	-2	-1	-2	-1	0	-2	2	3	0	2	2	1	2	4	5	1	4	3	1	4	3	3	3	3	3	3
0	24	0	3	0	1	1	0	0	0	0	0	0	0	0	0	0	5	2	4	1	1	1	0	0	-1	-1	-1	-2	-2	2	2	3	2	2	2	3	2	2	4	3	3	4	5	3	1	1	3	3	4
1	19	0	4	0	1	1	0	0	0	0	1	0	1	0	1	0	5	3	4	1	1	1	0	0	0	0	0	0	0	3	3	3	3	3	3	3	3	3	3	3	3	3	3	1	1	1	5	1	5
0	26	50	3	0	0	1	0	0	0	0	0	0	0	0	0	0	3	2	4	4	6	1	-2	-1	-2	-2	-3	-3	0	3	3	3	2	3	2	2	5	4	5	4	6	5	2	3	3	1	3	3	5
1	24	40	2	0	1	0	0	0	0	0	0	0	0	0	0	0	4	2	4	1	1	2	-1	-1	-1	-2	-1	0	0	2	2	3	3	1	3	3	3	3	4	5	2	3	3	3	3	2	4	2	4
0	20	0	5	0	1	1	0	0	1	0	2	0	1	1	1	0	4	2	3	1	1	1	0	-1	0	-2	-2	-2	-3	3	1	3	1	3	2	3	3	2	3	3	5	4	6	3	4	2	4	2	3
1	19	28	4	1	0	0	0	0	1	0	0	0	0	0	0	0	4	2	3	1	1	2	0	0	0	0	0	-1	-1	3	3	3	3	3	3	3	3	3	3	3	3	4	4	3	2	1	5	1	3
0	30	0	5	0	1	1	0	0	0	0	0	0	0	0	0	0	6	4	4	1	1	1	0	-1	0	0	0	0	0	2	2	2	2	3	3	3	2	3	2	2	3	3	3	2	2	1	2	4	2
1	20	0	3	0	1	1	0	0	0	0	1	0	0	1	0	0	3	2	4	1	1	1	0	0	0	0	0	0	0	3	3	3	3	3	3	3	3	3	3	3	3	3	3	1	2	3	2	4	2
1	23	30	5	0	1	1	0	0	1	1	1	1	0	0	0	0	5	4	3	1	1	1	0	0	0	-1	-1	-1	-2	3	3	3	3	3	3	3	3	3	3	4	4	4	5	2	3	5	3	3	3
1	24	16	4	0	1	1	0	0	0	0	1	1	0	0	0	0	3	2	4	4	6	1	0	-1	-1	-2	-1	-1	-1	3	3	3	1	3	3	3	3	4	4	3	4	4	4	2	1	1	5	1	5
0	20	0	3	0	1	1	0	0	0	0	1	0	1	0	1	0	2	1	4	4	5	2	0	0	0	-1	0	-2	-2	3	3	3	3	3	2	2	3	3	3	4	3	4	4	1	1	1	2	4	2
1	33	0	3	1	0	0	1	0	0	0	1	1	0	0	1	0	6	3	1	4	7	1	0	0	-2	-2	-1	-2	0	3	2	3	3	3	3	3	3	2	5	5	4	5	3	5	4	1	5	1	5
1	23	0	3	0	0	0	1	0	0	0	1	1	0	0	1	0	3	2	3	1	1	1	0	0	-1	0	0	-3	-2	3	3	3	3	3	3	3	3	3	4	3	3	6	5	2	1	3	4	2	3
0	20	27	5	0	1	1	0	0	1	0	0	0	0	0	0	0	7	5	3	2	5	2	-2	0	-1	0	0	0	0	3	3	3	3	3	3	3	5	3	4	3	3	3	3	3	1	1	3	3	4
0	19	0	3	0	1	1	0	0	0	0	0	0	0	0	0	0	5	3	3	1	1	1	0	0	0	0	0	0	0	3	3	3	3	3	3	3	3	3	3	3	3	3	3	2	1	1	5	1	5
1	18	0	3	0	1	0	0	1	0	0	0	0	0	0	0	0	4	3	4	1	2	1	0	0	0	0	0	-1	0	2	2	2	2	1	1	1	2	2	2	2	1	2	1	5	3	3	3	3	3
1	22	0	5	0	0	1	0	0	1	0	0	0	0	0	0	0	5	3	4	5	5	2	0	-2	0	-3	-1	-1	-2	3	3	3	3	3	3	3	3	5	3	6	4	4	5	2	2	3	3	3	3
1	28	0	4	1	0	0	1	0	0	0	2	1	0	0	1	0	4	2	3	3	5	1	0	0	0	-1	-1	-1	-1	1	1	1	1	1	1	1	1	1	1	2	2	2	2	3	3	2	2	4	5
0	21	0	2	0	1	0	0	0	0	0	0	0	0	0	0	0	3	2	3	1	1	1	-1	0	-1	-1	-1	0	0	2	3	3	3	3	3	3	3	3	4	4	4	3	3	3	3	1	5	1	4
1	23	50	8	0	1	1	1	0	1	0	4	0	1	1	1	0	5	4	3	2	5	1	-2	-2	-2	-1	0	-2	-2	1	1	3	1	3	2	2	3	3	5	2	3	4	4	2	2	3	4	2	2
1	19	35	4	0	1	1	0	0	0	0	1	0	1	0	0	0	6	3	3	1	1	1	0	0	0	-2	0	0	-2	2	2	3	3	3	3	3	2	2	3	5	3	3	5	3	2	2	3	3	2
1	21	0	5	1	1	1	1	0	0	0	1	1	0	0	1	1	4	3	4	1	1	1	-2	-2	-1	-3	-2	-1	-3	1	1	3	3	3	3	2	3	3	4	6	5	4	5	3	3	5	5	1	2
1	21	0	5	0	1	1	0	0	0	0	1	1	0	0	1	0	3	2	3	1	1	1	0	0	0	0	0	0	-1	3	3	3	3	3	3	3	3	3	3	3	3	3	4	1	1	3	4	2	3
0	20	15	4	0	1	1	0	0	0	0	0	0	0	0	0	1	5	4	4	1	1	1	-1	-1	0	0	0	-1	-1	3	3	3	0	2	3	3	4	4	3	0	2	4	4	1	1	1	1	5	1
1	18	0	3	0	1	0	0	0	1	0	0	0	0	0	0	0	8	3	4	1	1	1	0	0	0	0	0	0	0	3	3	3	3	3	3	3	3	3	3	3	3	3	3	2	1	1	1	5	5
1	21	0	2	0	1	0	0	0	0	0	0	0	0	0	0	0	4	2	3	1	1	1	0	0	0	0	-3	0	0	3	3	3	3	3	3	3	3	3	3	3	6	3	3	5	1	5	1	5	5
1	20	0	3	0	1	0	0	1	0	0	0	0	0	0	0	0	3	2	3	1	1	1	0	0	-2	-1	0	0	0	3	3	3	3	3	3	3	3	3	5	4	3	3	3	5	5	1	4	2	4
0	23	0	4	0	1	1	0	0	0	0	1	0	0	1	1	0	8	3	4	1	1	1	0	0	0	0	0	0	0	1	2	3	1	3	2	2	1	2	3	1	3	2	2	3	1	1	5	1	4
1	18	35	4	0	1	1	0	0	0	0	1	0	1	0	0	0	4	2	4	1	1	1	0	0	0	0	0	0	0	3	3	3	2	3	3	3	3	3	3	2	3	3	3	2	1	1	3	3	5
0	19	24	5	0	1	1	0	1	0	0	1	0	0	1	0	0	4	2	3	1	1	1	0	0	0	-1	0	0	-1	3	3	3	3	3	3	3	3	3	3	4	3	3	4	1	2	2	5	1	5
1	20	23	3	0	1	0	0	0	1	0	0	0	0	0	0	0	4	1	3	1	1	1	0	0	0	0	0	0	0	3	3	3	3	3	3	3	3	3	3	3	3	3	3	2	1	2	5	1	4
0	23	15	3	0	1	1	0	0	0	0	0	0	0	0	0	0	4	2	4	1	1	1	-1	-1	-1	-1	-1	-1	0	2	2	3	2	2	3	3	3	3	4	3	3	4	3	2	2	1	4	2	4
1	21	0	3	0	1	1	0	0	0	0	0	0	0	0	0	0	5	3	3	2	5	3	-1	0	-1	-1	-1	-1	-2	3	3	3	3	3	3	3	4	3	4	4	4	4	5	3	2	1	1	5	4
0	18	0	4	0	1	1	0	0	0	0	0	0	0	0	0	0	3	2	4	1	1	1	0	0	0	0	0	-2	-2	3	2	3	2	3	2	2	3	2	3	2	3	4	4	3	2	1	4	2	4
1	19	20	5	0	1	1	1	0	0	0	2	1	1	0	1	0	3	2	2	1	1	1	-1	-1	-2	-1	-2	-2	-2	3	3	3	2	3	3	3	4	4	5	3	5	5	5	4	3	2	4	2	3
0	19	0	3	0	1	0	0	0	0	0	0	0	0	0	0	0	4	3	4	1	1	1	-1	-1	-1	-1	-1	-1	0	3	3	3	2	3	3	3	4	4	4	3	4	4	3	2	3	3	5	1	4
0	26	0	5	0	1	1	0	0	0	0	1	0	0	1	1	0	4	2	4	1	1	1	-1	-2	0	-3	-1	-3	-2	2	3	3	1	2	2	2	3	5	3	4	3	5	4	3	2	1	1	5	3
1	19	38	5	0	1	1	0	0	0	0	0	0	0	0	0	0	3	2	3	1	1	1	0	0	-1	-1	-1	-2	-2	3	3	3	2	3	3	3	3	3	4	3	4	5	5	3	2	3	3	3	4
0	18	0	2	0	1	0	0	0	0	0	0	0	0	0	0	0	5	2	4	1	1	1	-1	0	0	0	0	0	-1	3	3	3	3	3	3	3	4	3	3	3	3	3	4	2	2	1	4	2	4
1	39	0	3	0	0	1	1	0	0	0	0	0	0	0	0	0	2	1	1	2	5	3	-3	0	-2	0	0	0	0	3	3	3	3	3	3	3	6	3	5	3	3	3	3	3	3	1	5	1	5
1	37	0	4	0	0	0	1	0	0	0	1	0	0	1	0	0	5	4	1	1	1	1	-1	-1	-1	-1	-1	-1	-1	3	2	3	2	3	3	3	4	3	4	3	4	4	4	3	3	2	1	5	4
0	20	25	3	0	1	1	0	0	0	0	0	0	0	0	0	0	5	2	4	1	1	1	0	0	0	0	0	0	0	3	3	3	3	3	3	3	3	3	3	3	3	3	3	2	1	1	5	1	4
1	18	0	4	0	0	1	0	1	0	0	1	0	0	1	0	0	5	4	4	1	1	2	0	0	0	0	0	0	0	3	3	3	2	3	2	3	3	3	3	2	3	2	3	3	1	2	3	3	3
0	26	0	3	0	0	0	0	1	0	0	0	0	0	0	0	0	4	2	3	1	1	1	0	0	0	-2	0	0	0	3	3	3	3	3	3	3	3	3	3	5	3	3	3	1	1	3	5	1	5
1	24	0	6	0	1	1	0	0	0	0	1	0	0	1	0	0	5	4	4	1	1	1	0	0	0	0	0	0	-1	3	3	3	3	3	3	3	3	3	3	3	3	3	4	1	1	1	1	5	1
0	22	0	7	0	0	1	0	0	1	0	0	0	0	0	0	0	9	7	4	4	6	1	0	-2	-1	0	0	-1	0	3	2	2	1	2	3	3	3	4	3	1	2	4	3	2	1	2	3	3	5
1	26	12	4	0	1	1	0	0	0	0	0	0	0	0	0	0	4	3	3	3	5	2	-2	-2	-2	-1	-2	-2	-2	3	3	3	3	3	3	2	5	5	5	4	5	5	4	3	2	3	3	3	3
1	26	35	4	1	0	1	1	0	0	0	1	0	1	0	1	0	3	2	3	1	1	1	0	-2	0	-3	0	-1	-2	3	2	3	3	3	3	3	3	4	3	6	3	4	5	2	1	3	5	1	4
1	18	28	2	0	1	0	0	0	0	0	0	0	0	0	0	0	4	1	3	1	1	1	0	0	0	-2	0	-3	-3	3	3	3	3	3	2	3	3	3	3	5	3	5	6	4	3	3	2	4	3
1	19	0	3	0	1	1	0	0	0	0	1	0	0	1	1	1	3	2	4	1	3	1	0	0	-1	0	0	-1	-1	3	3	3	2	3	3	3	3	3	4	2	3	4	4	2	1	1	5	1	5
1	19	0	8	0	1	1	0	0	0	0	2	0	1	1	0	0	4	3	4	1	1	1	-1	0	-2	-2	-1	-2	0	2	1	3	3	3	3	3	3	1	5	5	4	5	3	5	2	4	2	4	2
1	18	28	6	0	1	1	0	0	1	0	1	1	0	0	0	0	4	3	4	1	1	1	0	0	0	0	0	0	0	3	3	3	2	3	3	3	3	3	3	2	3	3	3	2	1	1	5	1	5
0	22	72	4	0	1	1	0	0	0	0	0	0	0	0	0	0	6	4	3	1	1	1	-1	0	0	-2	0	0	0	2	2	3	2	3	3	3	3	2	3	4	3	3	3	3	3	2	4	2	5
0	19	0	4	0	1	1	0	0	0	0	1	0	1	0	0	0	5	3	4	1	1	1	-2	-1	-2	-1	0	-1	0	3	3	3	3	3	3	3	5	4	5	4	3	4	3	2	2	2	4	2	3
1	18	0	3	0	1	1	0	0	0	0	0	0	0	0	0	0	4	2	4	1	1	1	-1	-2	-2	-1	0	-1	-2	3	1	3	3	3	3	3	4	3	5	4	3	4	5	2	2	2	2	4	3
0	19	0	3	0	1	1	0	0	0	0	0	0	0	0	0	1	4	3	3	1	1	1	-1	-2	-1	-1	-2	-1	0	3	2	3	2	1	1	3	4	4	4	3	3	2	3	2	2	1	5	1	5
1	23	40	3	0	1	0	0	0	0	1	0	0	0	0	0	0	5	3	3	4	4	1	0	0	0	-2	0	-2	-1	3	3	3	3	3	3	3	3	3	3	5	3	5	4	2	1	2	4	2	3
1	18	0	6	1	1	1	0	0	0	0	1	0	0	1	0	0	6	3	4	1	1	1	0	0	0	-1	-2	-3	-3	3	3	3	3	3	3	3	3	3	3	4	5	6	6	3	2	1	3	3	3
1	22	0	4	0	1	1	0	0	0	0	1	0	0	1	0	0	4	2	4	1	1	1	0	0	-1	-1	-1	-2	-2	3	3	3	3	3	3	3	3	3	4	4	4	5	5	3	3	3	3	3	3
1	31	24	3	1	0	0	1	0	0	0	1	1	0	0	1	0	4	2	3	3	5	4	-1	0	0	-1	-1	0	-1	3	3	3	3	3	3	3	4	3	3	4	4	3	4	2	1	2	1	5	2
0	21	20	3	0	1	0	0	0	0	0	0	0	0	0	0	0	3	2	3	1	1	2	0	-1	-1	0	0	-2	-1	3	3	3	3	3	3	3	3	4	4	3	3	5	4	3	3	3	2	4	3
1	27	0	5	0	0	1	0	0	1	0	2	1	1	0	0	0	6	3	3	1	1	1	-1	-1	-1	-2	-1	-2	-2	3	3	3	3	3	3	3	4	4	4	5	4	5	5	3	3	3	3	3	3
0	21	40	4	0	1	1	0	0	0	0	0	0	0	0	0	0	5	3	3	4	5	3	0	0	-1	-1	0	-1	-1	3	3	3	1	3	3	3	3	3	4	2	3	4	4	2	1	1	5	1	5
1	18	32	3	0	0	0	0	1	0	0	0	0	0	0	0	0	3	2	4	1	1	1	0	0	0	0	0	0	0	3	3	3	2	3	3	3	3	3	3	2	3	3	3	2	1	1	5	1	5
1	19	0	6	0	1	1	0	1	0	0	3	0	1	1	0	0	4	3	4	1	1	4	0	-1	-1	-2	0	-2	-3	1	2	1	2	1	2	2	1	3	2	4	1	4	5	3	3	3	4	2	3
1	20	18	4	1	0	0	1	0	1	0	1	1	0	0	1	0	3	2	3	1	1	1	0	0	0	-1	-1	0	0	3	2	3	3	2	3	3	3	2	3	4	3	3	3	4	3	4	3	3	2
1	22	25	5	1	1	1	1	0	0	0	1	1	0	0	1	0	3	2	3	4	5	1	-1	-2	-2	-2	-2	-2	-2	3	1	3	3	3	3	3	4	3	5	5	5	5	5	3	1	2	2	4	3
0	19	0	5	0	1	1	0	0	0	0	0	0	0	0	0	0	5	3	4	1	1	1	0	0	-1	-1	-1	-3	-3	3	3	3	3	3	3	3	3	3	4	4	4	6	6	2	1	2	2	4	3
1	24	0	5	0	0	0	0	0	1	0	1	1	0	0	0	0	4	3	4	4	5	2	0	0	0	0	0	-2	-2	3	3	3	3	3	3	3	3	3	3	3	3	5	5	1	1	1	3	3	3
1	19	15	4	0	1	1	0	0	0	0	0	0	0	0	0	0	5	3	4	2	1	1	-1	0	-1	0	0	0	-1	3	3	3	3	3	3	3	4	3	4	3	3	3	4	2	1	1	3	3	5
1	21	30	3	0	1	0	0	0	0	0	0	0	0	0	0	0	5	2	4	4	5	1	0	0	0	0	-1	0	0	3	3	3	3	3	3	3	3	3	3	3	4	3	3	1	1	1	3	3	4
1	28	30	4	0	0	0	1	0	0	0	3	1	1	0	1	0	3	2	1	2	5	1	-1	-2	-1	-2	-1	-1	-2	3	1	3	3	3	2	3	4	3	4	5	4	3	5	2	3	5	5	1	5
1	20	25	4	0	1	1	0	0	0	0	0	0	0	0	0	0	5	3	3	1	1	1	-2	0	-2	0	0	0	0	3	3	3	3	3	3	3	5	3	5	3	3	3	3	5	4	5	1	5	3
1	22	0	4	0	1	1	0	0	0	0	1	0	0	1	0	0	5	2	3	1	1	1	0	0	0	-1	0	0	0	3	3	3	3	3	3	3	3	3	3	4	3	3	3	1	1	1	4	2	4
0	21	0	3	0	1	0	0	1	0	0	0	0	0	0	0	0	3	2	3	1	1	1	0	0	0	0	0	-2	0	3	3	3	2	3	2	3	3	3	3	2	3	4	3	5	1	5	1	5	3
1	52	0	2	0	0	0	1	0	0	0	1	0	0	1	1	0	4	2	1	2	5	1	0	0	0	0	0	0	0	3	3	3	3	3	3	3	3	3	3	3	3	3	3	2	2	2	4	2	4
1	32	9	4	0	0	0	1	0	1	0	1	0	1	0	1	0	4	2	1	2	5	1	-1	-2	-1	-1	-1	0	0	3	2	3	3	3	3	3	4	4	4	4	4	3	3	2	3	2	5	1	5
1	21	30	4	0	1	1	0	0	0	0	0	0	0	0	0	0	6	3	4	2	5	3	0	0	0	-1	0	-2	0	3	3	3	3	3	3	3	3	3	3	4	3	5	3	2	2	1	1	5	3
1	18	34	5	0	1	1	0	1	0	0	1	0	1	0	0	0	8	3	4	1	1	2	-2	-1	-2	-2	-1	-2	-1	3	3	3	2	3	3	3	5	4	5	4	4	5	4	4	5	5	3	3	2
0	23	30	5	0	1	1	0	0	0	0	0	0	0	0	0	0	3	2	3	1	1	1	-1	0	0	-1	0	-1	-3	3	3	3	3	3	3	3	4	3	3	4	3	4	6	3	4	2	1	5	2
0	19	0	3	0	1	0	0	0	0	0	0	0	0	0	0	0	2	1	4	2	4	2	0	0	0	0	0	0	0	3	3	3	2	3	3	3	3	3	3	2	3	3	3	2	3	1	3	3	3
0	22	32	6	0	1	1	0	0	1	0	0	0	0	0	0	0	4	3	3	4	5	2	-2	-1	-1	-2	-1	-2	-2	3	3	3	3	1	2	3	5	4	4	5	2	4	5	3	3	4	2	4	3
1	22	0	2	0	0	0	0	0	0	1	0	0	0	0	0	0	4	2	3	1	1	1	0	0	0	0	0	0	0	3	3	3	3	3	3	3	3	3	3	3	3	3	3	2	1	1	4	2	4
1	22	0	4	0	1	1	0	0	0	0	0	0	0	0	0	1	4	3	4	1	1	2	-1	0	-2	-2	0	0	0	3	3	3	3	3	3	3	4	3	5	5	3	3	3	4	3	4	5	1	3
1	36	40	2	0	0	0	1	0	0	0	1	0	1	0	1	0	2	1	1	1	1	1	0	-2	0	-3	-2	-3	-2	3	3	3	3	3	3	2	3	5	3	6	5	6	4	4	4	4	2	4	2
1	24	0	3	1	0	0	1	0	0	0	1	1	0	0	0	0	4	1	1	2	5	1	-1	-1	-1	-1	-1	-1	-1	3	3	3	3	3	3	3	4	4	4	4	4	4	4	1	1	1	4	2	4
1	31	0	3	0	0	0	1	0	0	0	2	0	1	1	1	0	2	1	1	1	1	1	-1	0	-2	-2	-1	-3	-2	3	3	3	3	3	3	3	4	3	5	5	4	6	5	3	3	3	3	3	3
0	25	35	2	0	0	0	0	1	0	0	0	0	0	0	0	1	3	2	1	1	1	1	0	0	-1	-3	0	0	0	3	3	3	2	3	3	3	3	3	4	5	3	3	3	2	2	1	3	3	4
0	20	18	2	0	1	1	0	0	0	0	0	0	0	0	0	0	1	1	3	1	1	1	-2	-2	-1	-1	-2	-2	-2	3	2	3	3	2	3	3	5	4	4	4	4	5	5	4	4	3	3	3	3
1	20	0	4	1	1	1	0	0	0	0	1	0	0	1	0	1	2	2	3	1	1	1	-1	0	-2	-1	0	-1	-2	3	3	3	2	3	3	2	4	3	5	3	3	4	4	4	3	1	4	2	4
0	21	0	7	0	1	1	0	0	1	0	1	0	1	0	1	0	2	2	4	1	1	1	0	-1	-2	-3	0	-3	-3	3	3	3	3	3	3	3	3	4	5	6	3	6	6	2	1	5	5	1	2
0	18	0	7	0	1	1	0	0	1	0	1	1	0	0	1	0	2	2	3	1	1	1	-1	-2	-1	-2	-2	-3	-3	3	3	3	3	3	3	3	4	5	4	5	5	6	6	4	2	2	4	2	3
0	21	0	4	0	1	0	0	0	1	0	0	0	0	0	0	0	2	2	3	1	1	1	0	0	0	-1	0	0	0	3	3	3	3	3	3	3	3	3	3	4	3	3	3	2	2	3	5	1	3
0	20	10	3	0	1	1	0	0	0	0	0	0	0	0	0	0	2	2	4	1	5	3	-2	-1	-1	-1	-1	-1	-1	2	2	2	2	2	3	2	4	3	3	3	3	4	3	3	3	2	4	2	4
1	21	40	2	0	1	0	0	0	0	0	0	0	0	0	0	0	2	2	3	2	5	2	0	0	-1	-3	-1	0	-1	3	3	3	3	3	3	3	3	3	4	6	4	3	4	3	3	1	5	1	4
1	19	0	6	0	1	1	0	0	1	0	2	0	0	1	0	0	3	3	4	1	1	1	0	0	-1	-1	0	-1	-2	3	2	3	3	3	3	3	3	2	4	4	3	4	5	3	4	5	3	3	3
1	31	38	4	1	0	0	1	0	0	0	2	0	1	0	1	0	2	2	2	2	1	1	0	0	-1	0	0	0	0	2	3	3	3	3	3	3	2	3	4	3	3	3	3	1	1	1	3	3	5
0	34	0	3	1	0	0	1	0	0	0	1	1	0	0	0	0	2	2	3	2	5	1	0	0	0	-1	0	0	0	3	3	3	3	3	3	3	3	3	3	4	3	3	3	2	3	1	2	4	4
0	27	20	2	0	0	0	0	0	0	1	0	0	0	0	0	0	2	2	1	1	1	1	0	0	0	-1	0	0	0	3	3	3	3	3	3	3	3	3	3	4	3	3	3	2	2	3	5	1	5
0	23	0	4	0	1	1	0	0	0	0	0	0	0	0	0	0	4	4	3	1	1	1	0	-1	0	-2	-1	-1	-2	2	3	3	2	2	2	2	2	4	3	4	3	3	4	3	3	4	4	2	4
1	20	0	2	0	1	0	0	0	0	0	0	0	0	0	0	0	3	3	4	3	9	2	0	-1	0	-1	-2	-2	-2	2	1	3	2	2	2	2	2	2	3	3	4	4	4	4	4	3	3	3	3
0	19	0	4	0	1	1	0	0	0	0	2	1	0	1	0	0	2	2	4	3	5	1	-1	-2	0	-1	-1	-1	0	2	2	2	2	2	2	3	3	4	2	3	3	3	3	3	3	1	2	4	3
1	20	0	8	0	1	1	0	0	1	0	2	1	0	1	1	0	5	5	3	1	1	2	-2	-1	-1	0	0	-1	0	3	2	3	3	2	3	3	5	3	4	3	2	4	3	4	2	3	3	3	2
0	22	0	6	0	1	1	0	1	1	1	0	0	0	0	0	0	2	2	3	1	1	1	-2	-2	-1	-2	-2	-2	-2	2	2	3	2	3	3	3	4	4	4	4	5	5	5	3	3	3	4	2	2
0	19	0	3	0	1	1	0	0	0	0	1	0	0	1	0	0	2	2	4	1	1	1	-1	-2	-1	-1	-1	-3	-3	1	0	2	3	0	0	3	2	2	3	4	1	3	6	3	4	5	3	3	3
0	20	0	5	0	1	1	0	0	0	0	1	0	1	0	0	0	3	3	3	3	5	3	-1	0	-1	-2	-1	0	-2	3	3	3	3	3	3	3	4	3	4	5	4	3	5	3	3	2	4	2	4
1	20	0	4	0	1	0	0	0	0	1	0	0	0	0	0	0	2	2	3	4	4	1	-1	-1	-2	-1	0	0	0	2	3	2	3	3	2	2	3	4	4	4	3	2	2	3	3	1	1	5	3
0	19	0	2	0	0	0	0	0	0	0	0	0	0	0	0	0	1	1	4	2	1	2	0	-2	-1	-2	-1	-2	-2	3	2	3	2	3	2	2	3	4	4	4	4	4	4	2	2	2	4	2	4
1	39	0	3	0	0	0	1	0	0	0	2	0	0	1	0	0	3	3	1	1	3	2	0	0	0	-1	0	0	0	3	3	3	3	3	3	3	3	3	3	4	3	3	3	2	2	1	3	3	5
0	45	40	2	0	0	0	0	0	1	0	0	0	0	0	0	0	2	2	3	2	5	1	-2	-2	-2	-2	-2	-2	-2	2	2	3	2	2	2	2	4	4	5	4	4	4	4	2	2	2	2	4	2
1	18	0	5	0	1	1	0	0	1	0	2	0	1	1	0	0	2	2	4	5	5	2	-1	-3	-1	-3	-2	-3	-3	3	2	3	3	3	3	3	4	5	4	6	5	6	6	3	4	5	3	3	1
0	21	0	5	0	1	1	0	0	0	0	1	1	0	0	0	0	3	3	3	3	5	2	-1	-1	-1	-1	-1	-1	-1	2	2	2	2	2	2	2	3	3	3	3	3	3	3	2	2	2	4	2	2
0	19	0	2	0	1	0	0	0	0	0	0	0	0	0	0	0	1	1	3	1	1	1	0	-1	0	-1	-1	-1	-1	3	3	3	3	3	3	3	3	4	3	4	4	4	4	2	2	1	5	1	5
0	23	35	4	0	0	0	0	0	0	1	0	0	0	0	0	0	2	2	3	4	6	1	-3	-1	-2	-3	-3	-3	-3	2	2	3	2	3	3	3	5	3	5	5	6	6	6	3	4	2	2	4	3
0	18	0	5	0	1	1	0	0	1	0	2	0	1	0	0	0	3	3	4	3	5	1	-1	-1	-1	-1	-1	-1	-1	3	3	3	3	3	3	3	4	4	4	4	4	4	4	3	3	2	4	2	4
1	33	38	3	0	0	0	1	0	0	0	2	1	1	0	1	0	1	1	1	2	5	4	-1	-3	-1	-3	-3	-3	-3	3	3	3	3	3	3	3	4	6	4	6	6	6	6	3	3	3	2	4	3
1	20	0	3	0	1	1	0	0	0	0	0	0	0	0	0	0	2	2	4	1	1	1	-1	-2	-1	-2	-1	-2	0	2	2	3	3	3	3	2	3	4	4	5	4	5	2	4	2	1	4	2	3
0	28	36	3	0	0	1	0	0	0	1	0	0	0	0	0	0	3	3	3	4	6	2	-2	-2	-2	-1	-2	-1	-1	3	3	3	2	3	3	3	5	5	5	3	5	4	4	2	3	3	3	3	2
0	30	20	2	0	0	1	0	0	0	0	0	0	0	0	0	0	2	2	2	4	6	1	-2	0	-2	-2	-2	-3	-2	2	3	3	3	2	3	3	4	3	5	5	4	6	5	2	2	3	2	4	3
1	25	24	5	0	1	1	0	1	0	0	0	0	0	0	0	1	3	3	4	4	6	2	-1	-2	-2	-2	-2	-2	-2	3	3	3	3	3	3	3	4	5	5	5	5	5	5	2	2	2	2	4	3
1	23	0	3	0	1	1	0	0	0	0	0	0	0	0	0	0	2	2	4	2	5	3	-2	-2	-2	-2	-2	-3	-3	3	3	3	3	3	3	3	5	5	5	5	5	6	6	3	5	4	2	4	1
0	23	0	3	0	1	1	0	0	0	0	0	0	0	0	0	0	3	3	2	1	1	1	0	0	0	0	0	0	0	3	3	3	3	3	3	3	3	3	3	3	3	3	3	3	3	3	3	3	3
0	36	0	7	0	1	1	1	1	1	1	2	1	0	1	0	0	3	3	3	1	1	1	-3	-2	-1	-1	-1	-3	-2	3	3	3	3	3	3	3	6	5	4	4	4	6	5	3	2	3	5	1	3
1	38	22	4	1	1	0	0	0	0	0	0	0	0	0	0	0	2	2	3	4	6	1	-2	-2	-1	-3	-1	-2	-2	3	3	3	3	3	3	3	5	5	4	6	4	5	5	1	1	1	1	5	3
0	25	22	4	0	1	1	0	0	0	0	0	0	0	0	0	0	2	2	3	4	5	1	0	-1	-1	-1	0	-1	-1	2	3	3	2	3	2	3	2	4	4	3	3	3	4	3	2	1	4	2	4
0	19	0	5	0	1	1	0	0	0	0	1	0	0	1	1	0	2	2	4	4	5	3	-2	-3	-2	-3	-2	-2	-1	3	2	1	1	2	2	3	5	5	3	4	4	4	4	2	2	2	2	4	3
1	18	0	7	0	1	0	0	0	1	0	2	1	1	0	1	0	2	2	3	4	5	3	-1	-1	-2	-2	-3	-3	-3	1	3	2	2	3	3	3	2	4	4	4	6	6	6	2	3	4	3	3	2
1	23	40	3	0	1	0	1	0	0	0	1	1	0	0	0	0	3	3	3	1	1	1	-1	-2	0	-1	-1	-2	-2	2	2	3	1	2	2	2	3	4	3	2	3	4	4	1	1	1	3	3	2
1	21	0	5	0	1	1	0	0	0	0	2	0	1	1	1	0	3	3	3	1	1	3	0	-2	0	-2	-1	-2	-2	3	3	3	3	3	3	3	3	5	3	5	4	5	5	3	2	3	3	3	3
1	20	0	4	0	1	1	0	0	0	0	2	1	0	0	0	0	3	3	3	2	3	1	0	0	0	-1	0	0	0	3	3	3	3	3	3	3	3	3	3	4	3	3	3	2	1	1	5	1	4
1	27	36	5	0	1	0	0	0	0	0	2	0	1	0	0	0	2	2	4	4	6	1	-2	-2	-2	-2	-2	-1	0	3	3	3	3	3	3	3	5	5	5	5	5	4	3	3	2	1	1	5	5
1	20	27	2	0	1	0	0	0	0	0	0	0	0	0	0	0	2	2	3	1	1	1	0	0	0	0	0	0	0	3	3	3	2	3	3	3	3	3	3	2	3	3	3	4	1	1	4	2	5
1	18	0	5	0	1	1	0	0	1	0	1	0	0	1	0	0	4	4	4	1	1	1	-1	0	0	-1	0	0	0	3	2	3	2	2	2	2	4	2	3	3	2	2	2	1	1	1	1	5	4
0	19	30	5	0	1	1	0	0	0	0	1	0	0	1	0	0	3	3	4	2	1	1	0	0	-1	-1	0	0	0	3	3	3	2	3	3	3	3	3	4	3	3	3	3	2	3	1	5	1	5
0	18	0	3	0	1	1	0	0	0	0	0	0	0	0	0	0	2	2	4	3	6	2	-2	-2	-2	-2	-2	-2	-2	3	2	3	3	3	3	2	5	4	5	5	5	5	4	1	1	1	1	5	3
1	19	0	6	1	1	1	1	0	0	0	1	1	0	0	1	0	3	3	3	1	1	1	0	0	0	0	0	0	0	3	3	3	1	1	1	1	3	3	3	1	1	1	1	4	1	1	3	3	2
0	22	40	4	0	1	1	0	0	0	0	0	0	0	0	0	0	3	3	3	1	1	1	0	-2	-1	-1	-1	-2	-2	3	2	3	1	3	3	2	3	4	4	2	4	5	4	4	5	2	3	3	3
1	18	35	6	0	1	1	0	0	0	0	1	1	0	0	0	0	3	3	3	1	1	1	0	0	0	0	0	0	0	3	3	3	3	3	3	3	3	3	3	3	3	3	3	1	1	1	1	5	5
1	21	30	2	1	0	0	0	0	0	0	0	0	0	0	0	0	1	1	2	1	1	2	0	-1	-1	-1	0	-1	0	2	2	3	2	2	2	3	2	3	4	3	2	3	3	3	3	2	3	3	3
1	19	0	2	0	1	0	0	0	0	0	0	0	0	0	0	0	1	1	4	1	1	1	-2	-2	0	-3	-3	-3	-3	0	1	1	2	2	1	0	2	3	1	5	5	4	3	2	3	2	2	4	1
0	21	40	3	0	1	0	0	1	0	0	0	0	0	0	0	1	3	3	3	4	1	2	-1	0	0	0	0	0	0	3	3	3	3	3	3	3	4	3	3	3	3	3	3	1	2	1	1	5	3
1	22	25	3	0	1	1	0	0	0	0	0	0	0	0	0	0	2	2	3	1	1	1	-2	-3	-2	-3	-2	-3	-3	3	3	3	3	3	3	3	5	6	5	6	5	6	6	3	3	5	3	3	3
1	20	0	3	0	1	0	0	0	0	0	0	0	0	0	0	0	2	2	4	1	1	2	-2	-2	0	-2	-1	0	0	3	3	3	3	3	3	3	5	5	3	5	4	3	3	3	3	1	4	2	3
0	20	0	5	0	1	1	0	1	0	1	1	1	0	0	0	0	2	2	3	1	1	1	0	0	0	0	-1	-1	-2	3	3	3	3	3	2	3	3	3	3	3	4	3	5	1	2	3	4	2	4
0	20	20	4	0	1	1	0	0	0	0	1	0	0	1	0	0	3	3	3	1	1	1	0	0	-1	-2	0	0	0	3	2	3	1	3	2	3	3	2	4	3	3	2	3	1	2	1	1	5	5
1	22	25	7	0	1	1	1	0	1	0	3	1	1	0	1	0	2	2	2	1	1	1	0	0	-1	-2	0	-2	0	3	3	3	3	3	3	3	3	3	4	5	3	5	3	4	3	5	2	4	3
0	26	0	10	0	1	1	0	0	1	0	4	1	1	1	0	0	2	2	3	4	5	1	-3	-3	-1	-3	-2	-3	-3	3	2	3	2	3	3	3	6	5	4	5	5	6	6	3	2	5	4	2	1
0	21	0	2	0	0	0	0	1	0	0	0	0	0	0	0	0	2	2	3	1	1	1	0	0	0	0	0	0	0	3	3	3	3	3	3	3	3	3	3	3	3	3	3	1	1	1	1	5	5
1	18	0	3	0	1	1	0	0	0	0	0	0	0	0	0	0	2	2	4	1	1	1	0	-1	-1	-1	-1	-1	-1	3	2	3	3	3	3	3	3	3	4	4	4	4	4	3	3	1	2	4	3
1	40	0	2	0	0	0	0	0	0	1	0	0	0	0	0	0	1	1	2	1	1	1	0	0	0	0	0	-2	-1	3	3	3	3	3	3	3	3	3	3	3	3	5	4	1	1	1	5	1	5
1	25	33	4	0	1	1	1	0	0	0	1	1	0	0	1	0	3	3	2	1	1	1	-2	0	-1	0	-1	-2	-2	3	3	3	3	3	3	3	5	3	4	3	4	5	5	3	3	2	3	3	3
1	19	40	2	0	1	0	0	0	0	0	0	0	0	0	0	0	1	1	3	1	1	1	-1	-1	-1	-2	-2	-2	-2	3	3	3	3	3	3	3	4	4	4	5	5	5	5	2	2	3	2	4	3
1	19	0	4	0	0	0	1	0	0	1	1	1	0	0	1	0	2	2	4	1	1	2	-1	-1	-1	-1	-1	-1	-2	2	2	3	3	3	3	3	3	3	4	4	4	4	5	4	4	4	4	2	4
1	20	0	4	0	1	1	1	0	0	0	1	1	0	0	1	0	2	2	3	1	1	1	-1	-2	-2	-3	-2	-3	-3	2	2	3	3	3	3	3	3	4	5	6	5	6	6	3	2	3	2	4	4
1	41	0	5	0	0	0	1	0	0	1	2	0	1	1	1	0	4	4	1	2	5	3	0	-1	-1	-1	-1	0	0	3	3	3	3	3	3	3	3	4	4	4	4	3	3	4	4	4	4	2	4
1	20	0	3	1	0	0	1	0	0	0	1	1	0	0	1	0	1	1	1	3	5	2	0	0	-1	-1	-1	-1	-1	3	3	3	3	3	3	3	3	3	4	4	4	4	4	3	1	1	3	3	3
1	18	32	4	0	1	1	0	0	0	0	2	1	0	1	0	0	2	2	4	1	1	1	0	0	0	0	0	0	0	3	3	3	3	3	3	3	3	3	3	3	3	3	3	2	2	2	3	3	3
0	25	30	10	1	1	1	1	0	1	0	2	0	1	0	0	0	4	4	3	1	1	1	-3	-3	-2	-2	-2	-2	-2	3	3	3	3	3	2	2	6	6	5	5	5	4	4	3	4	3	4	2	3
1	22	0	2	0	0	0	1	0	0	0	1	1	0	0	1	0	1	1	3	1	1	1	0	0	0	0	0	0	-1	3	3	3	3	3	3	3	3	3	3	3	3	3	4	2	2	2	3	3	5
1	20	23	6	0	1	1	0	0	1	0	1	0	1	0	0	0	4	4	4	4	5	2	-2	0	-1	0	0	0	0	3	3	3	3	3	3	3	5	3	4	3	3	3	3	2	2	1	1	5	2
1	23	20	2	0	1	0	0	0	0	0	0	0	0	0	0	0	1	1	3	1	1	2	-1	-1	-1	-2	-1	-1	-1	2	2	3	2	3	3	3	3	3	4	4	4	4	4	3	3	1	5	1	5
1	42	0	3	0	0	0	0	0	0	1	2	0	1	0	0	0	3	3	4	1	1	1	-2	-3	-2	-3	-3	-2	0	1	2	3	3	3	3	3	3	5	5	6	6	5	3	3	5	5	3	3	1
0	19	0	3	0	1	1	0	0	0	0	1	0	1	0	0	0	2	2	3	1	1	1	-1	-2	-1	-1	0	0	0	2	2	3	3	3	3	3	3	4	4	4	3	3	3	2	4	1	4	2	5
1	23	20	3	0	1	1	0	0	0	0	0	0	0	0	0	0	3	3	2	1	3	1	0	0	0	-1	0	0	0	3	3	3	3	3	3	3	3	3	3	4	3	3	3	2	1	1	3	3	5
1	23	0	7	0	1	1	0	0	1	0	2	0	1	0	0	0	2	2	4	1	1	1	-1	-3	0	-3	-3	-3	-3	2	2	3	3	3	3	3	3	5	3	6	6	6	6	3	3	3	4	2	4
0	23	30	3	0	1	1	0	0	0	0	0	0	0	0	0	0	2	2	4	1	1	1	-1	-2	-3	-3	-3	-3	-3	3	3	3	3	3	3	3	4	5	6	6	6	6	6	2	4	3	2	4	2
1	26	37	4	0	1	1	0	0	0	0	1	0	0	1	0	0	2	2	4	3	5	1	-3	-2	0	-1	-1	0	0	3	3	3	3	3	3	3	6	5	3	4	4	3	3	3	3	3	3	3	4
1	21	24	5	0	1	1	0	0	0	0	1	0	0	1	0	0	2	2	3	2	5	2	0	-1	-2	-2	-2	-2	-1	3	3	2	3	3	3	3	3	4	4	5	5	5	4	1	1	1	2	4	1
1	26	38	2	0	0	0	1	0	0	0	1	0	1	0	1	0	2	2	1	1	1	2	0	0	0	0	0	-1	0	3	2	3	2	3	3	3	3	2	3	2	3	4	3	2	2	1	2	4	3
1	22	0	3	1	0	0	0	0	1	0	1	1	0	0	1	0	1	1	2	1	1	1	-1	-1	-2	-2	-2	-3	-3	3	3	3	3	3	3	3	4	4	5	5	5	6	6	3	4	4	2	4	1
0	27	45	2	0	0	0	0	0	1	0	0	0	0	0	0	0	2	2	3	4	6	1	-2	-1	-2	-1	-1	-2	-1	3	3	2	1	2	2	2	5	4	4	2	3	4	3	5	5	2	3	3	2
0	22	0	5	0	1	1	0	0	0	0	1	1	0	0	0	0	3	3	4	1	1	2	0	0	0	-2	0	0	-1	2	2	3	3	3	3	2	2	2	3	5	3	3	3	2	1	1	4	2	4
0	21	0	4	0	1	1	0	0	0	0	1	0	0	1	0	0	3	3	3	1	1	1	-1	0	-1	-1	0	0	-2	3	3	3	3	3	3	3	4	3	4	4	3	3	5	2	1	2	1	5	5
1	23	40	2	1	0	0	0	0	0	0	0	0	0	0	0	0	1	1	1	1	1	1	-1	0	-1	-2	-2	-1	0	3	3	3	3	3	3	3	4	3	4	5	5	4	3	3	2	3	1	5	3
1	21	0	3	0	1	1	0	0	0	0	0	0	0	0	0	0	3	3	4	1	1	1	0	0	0	0	0	0	0	2	2	3	2	3	3	3	2	2	3	2	3	3	3	1	1	1	4	2	4
1	20	34	10	0	1	1	0	0	1	0	2	1	0	1	0	0	3	3	4	3	5	3	-1	-3	-1	-3	-3	-3	-3	3	3	3	3	3	3	3	4	6	4	6	6	6	6	3	3	4	4	2	1
1	23	20	2	0	1	1	0	0	0	0	1	0	1	0	1	0	2	2	3	1	1	1	0	0	0	0	0	0	0	3	3	3	3	3	3	3	3	3	3	3	3	3	3	1	1	1	4	2	5
0	24	30	6	0	1	1	0	0	1	0	1	1	0	0	0	0	3	3	3	2	1	1	0	-3	0	-3	-3	-3	-3	3	1	3	3	3	3	3	3	4	3	6	6	6	6	3	4	4	5	1	5
1	22	30	3	0	0	0	0	0	0	1	0	0	0	0	0	0	2	2	1	1	1	2	0	-3	-2	-3	-2	-3	-3	3	3	3	3	1	3	3	3	6	5	6	3	6	6	5	5	2	4	2	3
1	18	0	2	0	1	0	0	0	0	0	0	0	0	0	0	0	1	1	4	1	1	2	0	0	0	0	0	0	0	3	3	3	3	3	3	3	3	3	3	3	3	3	3	1	1	1	3	3	3
1	21	0	4	0	1	0	1	0	0	0	1	1	0	0	1	0	2	2	4	1	1	1	-1	-3	-2	-3	-2	-2	-3	3	3	3	3	3	3	3	4	6	5	6	5	5	6	5	5	5	5	1	5
0	19	29	3	0	1	1	0	0	0	0	1	0	0	1	0	0	2	2	4	1	1	1	-3	0	-1	0	-1	-2	-2	2	2	3	3	3	3	3	5	2	4	3	4	5	5	3	2	3	3	3	2
1	21	40	3	1	0	0	1	0	0	0	1	1	0	0	0	0	1	1	2	2	1	1	0	0	0	0	0	0	0	3	3	3	3	3	3	3	3	3	3	3	3	3	3	2	2	1	3	3	3
0	34	40	3	1	0	0	1	0	0	0	1	1	0	0	1	0	1	1	1	2	5	1	-1	-2	0	-1	-1	0	-2	2	3	3	3	3	3	3	3	5	3	4	4	3	5	2	2	3	4	2	4
1	19	0	5	0	1	1	0	0	0	0	1	0	0	1	0	0	2	2	4	4	5	2	0	0	0	-1	0	0	-1	3	3	3	3	3	3	3	3	3	3	4	3	3	4	2	2	3	5	1	2
1	20	20	4	0	0	0	0	0	1	0	0	0	0	0	0	0	3	3	4	1	1	1	0	0	0	-1	-2	-2	-1	3	3	3	3	3	3	3	3	3	3	4	5	5	4	1	1	3	1	5	1
1	47	40	3	0	0	0	1	0	0	0	2	0	1	1	1	0	2	2	1	2	5	3	0	0	0	0	0	0	0	3	3	3	3	3	3	3	3	3	3	3	3	3	3	2	2	1	2	4	1
1	42	0	7	1	0	0	1	0	0	0	3	0	1	0	1	0	3	3	2	1	1	1	0	-1	-1	-3	-2	-3	-3	3	3	3	3	3	3	3	3	4	4	6	5	6	6	4	5	5	4	2	2
1	20	20	2	0	0	0	0	0	1	0	0	0	0	0	0	0	1	1	2	3	6	2	0	0	0	-2	-2	-1	0	3	3	3	3	3	2	3	3	3	3	5	5	3	3	1	1	1	3	3	5
1	27	0	4	0	1	0	1	0	0	0	1	1	0	0	1	0	3	3	4	1	1	1	-1	-1	-1	-1	-1	0	-2	1	2	3	2	3	1	2	2	3	4	3	4	1	4	2	2	2	4	2	5
1	35	0	3	0	0	0	1	0	0	0	2	0	0	1	1	0	3	3	1	1	5	1	0	0	0	0	0	0	-2	3	3	3	3	3	3	3	3	3	3	3	3	3	5	2	2	2	3	3	3
1	19	0	4	0	1	1	0	0	0	0	0	0	0	0	0	0	4	4	4	4	4	3	-2	0	0	0	0	0	0	3	3	3	3	3	3	3	5	3	3	3	3	3	3	3	1	3	3	3	3
0	22	0	4	0	1	1	0	0	0	1	0	0	0	0	0	1	1	1	3	1	1	1	-2	-2	0	-2	-2	-3	-3	3	3	3	3	3	3	3	5	5	3	5	5	6	6	3	4	4	2	4	2
1	22	0	6	0	1	1	0	0	1	0	2	0	0	1	1	1	3	3	2	4	5	2	-2	-3	-3	-3	-3	-3	-3	3	3	3	3	3	3	3	5	6	6	6	6	6	6	5	4	3	4	2	3
0	18	0	5	0	1	1	0	1	1	0	1	0	0	1	0	0	2	2	4	1	1	1	0	-1	-1	-1	-1	-1	-2	3	2	3	3	3	2	1	3	3	4	4	4	3	3	3	3	4	4	2	3
0	22	40	5	0	0	1	0	0	1	0	2	0	0	1	1	0	3	3	3	2	1	1	0	-2	0	-3	-3	-2	-3	3	0	2	3	3	3	3	3	2	2	6	6	5	6	4	5	5	5	1	2
1	19	20	4	0	1	1	0	0	1	0	0	0	0	0	0	0	3	3	4	1	1	1	0	0	-1	-1	0	-2	-2	3	3	3	3	3	3	3	3	3	4	4	3	5	5	1	1	1	5	1	5
0	22	30	4	0	1	1	0	0	0	0	0	0	0	0	0	0	2	2	3	2	1	1	-2	-1	-1	-2	-2	-2	-2	3	3	3	3	3	3	3	5	4	4	5	5	5	5	3	4	3	3	3	2
1	21	20	3	0	0	0	0	1	0	0	0	0	0	0	0	0	2	2	3	3	5	3	-1	-2	-1	-2	-2	-2	-2	2	3	3	3	3	3	3	3	5	4	5	5	5	5	5	5	4	4	2	2
1	22	0	3	0	1	1	0	0	0	0	0	0	0	0	0	0	2	2	3	1	1	3	-2	-2	-1	-2	-2	-2	-2	2	3	3	3	3	3	3	4	5	4	5	5	5	5	5	5	5	2	4	2
1	19	23	6	0	1	1	0	0	1	1	1	0	0	1	0	0	2	2	4	3	6	2	0	0	0	-1	0	-2	-2	2	1	3	3	2	3	3	2	1	3	4	2	5	5	3	3	1	3	3	3
1	28	40	5	0	1	1	0	0	1	0	2	1	0	1	0	0	3	3	3	3	4	4	0	0	0	0	0	-1	-1	2	2	3	3	3	2	3	2	2	3	3	3	3	4	2	2	3	4	2	2
1	21	25	6	0	1	1	1	0	0	0	3	1	0	1	1	0	4	4	4	3	5	3	-2	-2	0	-3	0	0	-2	3	3	3	3	3	3	3	5	5	3	6	3	3	5	5	4	4	4	2	3
1	20	32	4	0	1	1	0	0	0	0	1	0	1	0	1	0	2	2	4	3	1	1	0	0	-1	-1	0	-2	-1	3	3	3	3	3	3	3	3	3	4	4	3	5	4	3	3	1	3	3	3
0	20	0	3	0	1	1	0	0	0	0	1	0	1	0	0	0	2	2	4	2	4	1	0	0	0	-1	0	-3	-2	2	3	3	3	3	3	3	2	3	3	4	3	6	5	4	1	2	1	5	5
0	23	40	4	0	1	1	0	0	0	0	2	0	0	1	0	0	2	2	4	1	1	1	0	0	0	0	0	-1	-2	3	3	3	3	3	3	3	3	3	3	3	3	4	5	1	1	2	4	2	3
0	25	0	3	0	1	1	0	0	0	0	0	0	0	0	0	0	2	2	3	1	1	1	-1	-1	0	-1	-1	-1	-1	3	3	3	3	3	3	3	4	4	3	4	4	4	4	3	4	3	2	4	3
1	18	0	4	0	0	1	0	0	0	0	1	1	0	0	1	0	2	2	2	1	1	1	0	0	0	0	0	0	-1	3	3	3	3	3	3	3	3	3	3	3	3	3	4	3	3	3	3	3	3
1	25	0	4	0	0	0	1	0	0	0	3	1	1	0	1	0	2	2	1	2	5	2	-2	-2	-1	-2	-2	-2	-2	3	3	3	3	3	3	3	5	5	4	5	5	5	5	4	3	3	1	5	3
1	23	0	5	1	1	0	1	0	1	0	1	1	0	0	1	0	3	3	3	1	1	1	0	-2	-2	-2	-1	-1	-3	3	3	3	3	3	3	3	3	5	5	5	4	4	6	4	3	5	3	3	3
0	19	0	3	0	1	1	0	0	0	0	1	1	0	0	0	0	2	2	2	4	5	3	-2	-2	-2	-1	-1	-3	-3	2	3	1	2	2	2	3	4	5	3	3	3	5	6	3	4	3	4	2	3
1	23	15	4	0	1	1	0	0	0	0	1	0	0	1	0	0	3	3	3	1	1	1	0	0	0	0	0	0	0	3	3	3	3	3	3	3	3	3	3	3	3	3	3	3	3	2	5	1	5
1	23	72	6	0	1	1	0	0	1	0	2	1	0	1	0	0	3	3	3	1	1	1	0	0	0	0	-1	-3	-3	2	3	3	1	3	3	3	2	3	3	1	4	6	6	4	4	5	1	5	3
1	20	30	7	0	1	1	0	0	0	0	2	0	1	1	0	0	3	3	4	3	6	1	0	0	0	-1	-1	-3	-3	3	3	3	3	3	3	3	3	3	3	4	4	6	6	4	3	5	1	5	5
1	18	0	4	0	1	1	0	0	0	0	3	0	1	0	0	0	3	3	4	1	2	1	0	0	0	0	0	0	0	3	3	3	3	3	3	3	3	3	3	3	3	3	3	2	1	1	5	1	5
0	19	28	4	0	1	1	0	0	0	0	2	0	1	1	1	0	3	3	4	1	1	1	0	0	0	0	0	0	0	2	2	3	2	3	1	3	2	2	3	2	3	1	3	2	3	2	1	5	4
1	24	30	3	0	0	0	0	0	1	0	1	1	0	0	0	0	2	2	3	4	6	1	0	-1	-3	-1	0	-1	-2	3	3	3	3	2	3	3	3	4	6	4	2	4	5	5	3	1	5	1	2
0	22	40	5	0	1	1	0	1	0	0	0	0	0	0	0	0	2	2	3	1	1	1	0	-1	-1	0	0	-3	-3	3	3	3	3	3	3	3	3	4	4	3	3	6	6	3	3	4	3	3	5
1	25	47	6	0	1	1	0	0	0	0	1	0	0	1	0	0	3	3	3	2	1	1	0	-2	0	-2	0	-2	-2	3	3	3	2	3	3	3	3	5	3	4	3	5	5	3	3	3	3	3	3
0	20	0	3	0	1	1	0	0	0	0	1	0	0	1	0	0	2	2	4	1	1	1	-2	-1	0	-2	-1	-3	-3	2	3	2	3	2	3	3	4	4	2	5	3	6	6	2	3	1	4	2	4
0	31	0	2	0	0	0	0	0	0	1	0	0	0	0	0	0	2	2	1	2	7	1	-2	-2	-1	-2	-1	-2	-1	1	2	3	3	3	3	3	3	4	4	5	4	5	4	3	3	2	2	4	3
0	19	0	5	0	1	1	0	0	0	0	1	0	0	1	0	1	3	3	4	1	1	2	-1	0	0	-1	0	-2	-3	3	3	3	2	1	2	3	4	3	3	3	1	4	6	4	3	1	3	3	3
1	19	0	5	0	1	1	0	0	1	0	0	0	0	0	0	0	4	4	3	1	1	1	-1	-1	-1	-1	-1	-1	0	3	3	3	1	2	3	3	4	4	4	2	3	4	3	3	1	2	3	3	2
1	19	20	7	0	1	1	0	1	0	0	2	1	0	1	1	1	5	5	3	1	1	1	0	0	0	0	0	0	0	3	3	3	3	3	3	3	3	3	3	3	3	3	3	1	1	1	3	3	3
1	31	0	3	0	1	0	1	0	0	0	1	1	0	0	1	0	2	2	4	4	6	2	-2	-2	-1	-2	-2	-2	-2	3	1	3	2	3	2	1	5	3	4	4	5	4	3	3	4	1	2	4	3
1	23	30	5	0	1	1	0	0	0	0	1	0	0	1	0	0	4	4	3	1	1	1	-2	-2	-2	-2	-1	-2	-2	2	3	3	2	3	3	3	4	5	5	4	4	5	5	3	3	3	3	3	3
1	25	0	5	1	0	0	0	0	1	0	1	0	0	0	0	0	3	3	3	3	1	1	-1	-2	0	-3	-2	-2	-1	3	3	3	3	3	3	3	4	5	3	6	5	5	4	2	2	3	4	2	2
1	20	30	3	0	1	1	0	0	0	0	1	0	0	1	0	0	2	2	3	2	1	1	0	0	0	-1	-1	-2	-2	3	3	3	3	3	3	3	3	3	3	4	4	5	5	2	2	1	4	2	4
1	19	0	8	0	1	1	0	1	1	0	2	1	1	0	0	0	1	1	4	2	1	2	-2	-3	0	-2	-2	-2	-3	3	2	3	2	2	3	3	5	5	3	4	4	5	6	5	4	5	3	3	3
1	18	20	4	0	1	1	0	0	0	0	1	0	0	1	0	0	4	4	3	1	2	1	0	0	0	0	0	0	0	3	2	3	3	3	2	3	3	2	3	3	3	2	3	2	1	2	3	3	2
1	21	0	5	0	1	1	0	0	0	0	2	0	0	1	0	0	2	2	3	4	5	3	0	-3	0	-3	-2	-3	-3	3	2	3	3	3	3	3	3	5	3	6	5	6	6	1	1	4	3	3	3
0	20	0	3	0	1	1	0	0	0	0	1	0	0	1	0	0	2	2	4	1	1	1	0	-1	-1	-2	0	0	-1	3	2	3	1	3	2	2	3	3	4	3	3	2	3	1	1	1	5	1	5
1	18	0	4	0	1	1	0	0	0	0	1	0	1	0	0	0	2	2	4	1	1	1	-1	0	0	0	0	-1	-2	3	3	3	3	3	3	3	4	3	3	3	3	4	5	2	2	1	1	5	4
0	18	0	5	0	1	1	0	1	1	0	0	0	0	0	0	0	3	3	4	1	1	1	0	0	0	-1	0	0	0	3	3	3	3	3	3	3	3	3	3	4	3	3	3	2	2	1	2	4	2
0	23	25	7	0	1	1	0	0	0	0	1	0	0	1	0	0	6	6	2	2	4	2	-1	-1	-1	-1	-1	-1	-1	3	3	3	3	3	3	3	4	4	4	4	4	4	4	1	1	1	4	2	4
0	21	0	6	0	1	1	0	0	0	0	0	0	0	0	0	0	4	4	4	2	1	1	0	0	0	-1	0	0	-2	3	3	3	2	3	3	3	3	3	3	3	3	3	5	1	3	1	5	1	4
0	19	0	2	0	0	1	0	0	0	0	0	0	0	0	0	0	2	2	3	4	4	1	-3	-2	-1	-2	0	-1	-2	2	2	3	2	2	2	3	5	4	4	4	2	3	5	2	1	3	2	4	5
1	26	30	3	0	1	1	0	0	0	0	0	0	0	0	0	0	2	2	3	1	3	1	0	0	-1	0	0	-1	-2	2	3	3	3	3	3	3	2	3	4	3	3	4	5	4	4	3	3	3	2
0	22	0	5	0	1	0	0	0	0	1	0	0	0	0	0	0	4	4	3	2	1	1	-1	0	-1	0	0	0	0	2	3	2	3	3	3	3	3	3	3	3	3	3	3	3	4	2	2	4	4
1	19	0	4	0	1	0	0	1	0	0	0	0	0	0	0	1	2	2	4	1	1	1	-1	-3	0	-2	-2	-3	-3	2	1	2	2	2	3	3	3	4	2	4	4	6	6	3	3	3	4	2	3
0	21	0	2	0	0	0	0	0	0	1	0	0	0	0	0	0	2	2	3	4	5	1	-3	-2	-1	0	0	0	0	2	2	3	3	3	3	3	5	4	4	3	3	3	3	2	3	1	4	2	4
0	22	0	5	0	1	1	0	1	0	0	1	0	0	1	0	0	4	4	4	1	1	1	0	0	0	0	0	0	0	3	3	3	3	3	3	3	3	3	3	3	3	3	3	2	2	1	4	2	5
0	21	32	4	0	1	1	0	0	0	0	1	0	0	1	0	0	2	2	3	1	1	1	-2	-1	-1	-1	-1	-2	-2	3	3	3	3	3	3	3	5	4	4	4	4	5	5	3	2	2	2	4	3
0	25	0	4	0	0	0	0	0	1	0	1	0	0	1	0	0	4	4	1	4	6	1	-1	-1	-1	0	0	0	-1	3	3	3	3	3	3	3	4	4	4	3	3	3	4	3	3	5	4	2	3
1	19	0	7	0	1	1	0	0	1	0	3	1	0	1	0	0	3	3	4	1	1	1	-2	-2	-1	-2	0	-2	-3	3	3	3	3	3	1	3	5	5	4	5	3	3	6	3	3	4	3	3	4
1	24	0	3	0	0	0	1	1	0	0	1	1	0	0	1	1	2	2	1	1	1	1	0	0	0	-1	0	0	-2	3	3	3	3	3	3	3	3	3	3	4	3	3	5	2	2	2	4	2	5
1	18	40	4	0	1	1	0	0	0	0	1	0	0	1	0	0	3	3	4	1	1	1	0	0	0	0	0	0	0	3	3	3	3	3	3	3	3	3	3	3	3	3	3	2	3	1	2	4	5
1	20	0	4	0	1	1	0	0	0	0	2	0	1	0	1	0	2	2	4	1	1	1	-2	-1	-1	-2	-2	-1	-2	3	3	3	3	3	2	2	5	4	4	5	5	3	4	4	5	5	3	3	3
1	19	0	6	0	1	1	0	0	1	0	2	1	0	1	0	0	3	3	4	4	5	2	0	0	0	-2	0	-2	-1	2	3	3	3	3	3	2	2	3	3	5	3	5	3	4	2	3	2	4	4
0	26	0	3	0	0	1	0	0	0	0	0	0	0	0	0	0	2	2	3	1	1	1	-1	0	-1	-1	-1	-1	-1	2	1	3	2	1	1	1	3	1	4	3	2	2	2	2	2	2	2	4	4
1	18	30	3	0	1	1	0	0	0	0	0	0	0	0	0	0	3	3	3	2	1	1	-1	-1	-2	-2	-1	-2	-2	3	3	3	3	3	2	2	4	4	5	5	4	4	4	3	3	3	4	2	4
1	19	0	3	0	1	1	0	0	0	0	1	0	0	1	1	0	2	2	4	3	5	2	-1	-1	-1	-2	-2	-2	-1	3	3	3	3	3	3	2	4	4	4	5	5	5	3	3	3	2	3	3	2
1	20	40	3	0	1	1	0	0	0	0	1	0	0	1	0	0	2	2	3	1	1	1	0	-1	0	-1	0	-2	-2	3	3	3	3	3	3	3	3	4	3	4	3	5	5	2	2	2	3	3	3
1	19	0	3	0	1	1	0	0	0	0	1	0	1	0	0	0	2	2	4	1	1	1	0	0	0	0	0	0	0	3	3	3	3	3	3	3	3	3	3	3	3	3	3	2	2	1	5	1	5
1	19	35	4	0	1	1	0	0	0	0	0	0	0	0	0	0	2	2	4	1	1	1	-1	0	0	0	0	0	0	3	3	3	3	3	3	3	4	3	3	3	3	3	3	2	2	1	2	4	4
1	26	40	4	1	0	0	1	0	0	0	2	1	1	0	1	0	3	3	2	1	1	1	-3	-2	-2	-3	-2	-2	-3	3	3	3	3	3	3	3	6	5	5	6	5	5	6	5	5	5	2	4	3
1	23	35	4	0	1	0	1	1	0	0	1	1	0	0	1	0	2	2	3	1	1	1	-1	-2	-1	-1	0	-3	-3	2	2	3	2	2	3	3	3	4	4	3	2	6	6	1	2	2	4	2	3
1	20	0	3	0	1	0	0	0	0	0	0	0	0	0	0	0	2	2	4	1	1	1	-1	-1	0	-1	0	0	0	3	3	3	3	3	3	3	4	4	3	4	3	3	3	4	4	2	4	2	5
1	33	24	5	1	0	0	1	0	0	0	3	0	1	1	1	0	2	2	1	2	5	3	0	-2	-1	-3	0	-2	-3	3	3	3	3	3	3	3	3	5	4	6	3	5	6	3	3	4	4	2	2
0	19	0	7	0	1	1	0	0	1	0	1	1	0	0	0	0	4	4	2	1	3	1	-1	0	-2	-3	-2	-2	-2	0	0	0	0	0	0	0	1	0	2	3	2	2	2	1	1	3	3	3	3
1	20	0	2	0	1	0	0	0	0	0	0	0	0	0	0	0	2	2	4	3	5	1	0	-2	-2	-2	0	-2	-2	3	3	3	3	3	3	3	3	5	5	5	3	5	5	1	1	1	2	4	2
0	32	30	2	0	1	0	0	0	0	0	0	0	0	0	0	0	1	1	3	4	6	2	0	0	-3	-2	0	-2	0	3	3	3	3	3	3	3	3	3	6	5	3	5	3	5	3	2	5	1	1
1	27	0	4	0	0	0	1	0	0	0	3	1	1	0	1	0	3	3	1	1	1	1	0	0	0	0	0	0	0	3	3	3	3	3	3	3	3	3	3	3	3	3	3	2	2	1	3	3	5
0	19	35	4	0	1	1	0	0	0	0	1	0	0	1	0	0	3	3	4	2	1	1	0	0	0	-1	0	0	0	3	3	3	3	3	3	3	3	3	3	4	3	3	3	2	3	1	5	1	4
1	30	40	2	1	0	0	0	0	0	0	0	0	0	0	0	0	1	1	2	1	2	4	-3	-3	-2	-3	-3	-3	-2	0	2	1	0	2	0	2	3	5	3	3	5	3	4	3	3	5	5	1	3
1	19	6	5	0	1	1	0	0	0	0	2	0	1	1	0	0	1	1	4	4	6	1	-3	-2	-2	-2	-2	-2	-2	0	0	1	1	1	1	1	3	2	3	3	3	3	3	3	3	3	3	3	3
1	27	0	3	1	0	0	1	0	0	0	1	1	0	0	0	0	1	1	3	3	7	2	0	-2	-2	-2	-2	-2	-3	1	2	3	3	2	3	3	1	4	5	5	4	5	6	3	1	3	2	4	3
1	20	0	3	1	0	0	1	0	0	0	1	1	0	0	1	0	1	1	3	1	1	1	0	-1	0	-3	-2	-1	0	2	3	3	3	3	3	3	2	4	3	6	5	4	3	3	3	2	3	3	3
1	25	16	3	1	0	0	1	0	0	0	1	1	0	0	1	0	2	2	2	1	3	1	0	0	0	0	0	0	-1	3	3	3	3	3	3	2	3	3	3	3	3	3	3	1	1	1	5	1	4
0	19	30	6	0	1	1	0	0	0	0	2	0	1	1	0	0	3	3	3	3	1	1	-3	-2	0	-1	-3	-1	-3	3	3	3	3	3	2	3	6	5	3	4	6	3	6	4	4	3	5	1	1
1	28	0	5	0	0	1	1	0	0	0	3	0	1	0	1	0	2	2	2	1	1	1	-1	-1	-2	-2	-1	-2	-3	3	3	3	3	3	3	3	4	4	5	5	4	5	6	3	4	3	3	3	3
0	29	0	6	1	0	0	0	0	1	1	1	0	1	0	0	0	3	3	3	1	1	1	-3	-3	-2	-2	-3	-3	-3	3	3	3	3	3	3	3	6	6	5	5	6	6	6	5	5	5	3	3	3
0	21	0	5	0	1	1	0	0	0	0	1	0	0	1	0	0	2	2	3	3	5	2	-2	-3	-2	-3	-3	-3	-2	3	3	2	3	3	3	3	5	6	4	6	6	6	5	3	3	3	3	3	3
0	30	36	3	1	0	0	0	0	1	0	0	0	0	0	0	0	2	2	1	2	5	2	0	-1	0	-2	0	0	0	3	3	3	1	3	3	2	3	4	3	3	3	3	2	3	1	2	1	5	4
0	26	0	6	0	1	1	1	1	1	0	3	0	1	0	0	0	3	3	1	2	6	1	-1	-2	-1	-3	-2	-3	-3	3	3	3	3	3	3	3	4	5	4	6	5	6	6	3	3	2	3	3	2
0	30	15	3	0	0	0	0	0	1	0	1	1	0	0	1	0	2	2	3	3	6	2	-1	-1	0	0	0	0	-2	3	3	3	3	3	3	2	4	4	3	3	3	3	4	3	3	2	2	4	3
1	18	0	3	0	1	1	0	0	0	0	1	0	0	1	0	0	3	3	4	1	1	1	0	0	0	-2	-1	-1	-1	2	2	3	2	3	3	3	2	2	3	4	4	4	4	2	2	1	4	2	4
1	36	15	5	0	0	0	1	0	1	0	4	1	1	0	1	0	2	2	2	3	6	1	-2	-2	-1	-2	-1	-2	-3	3	3	3	3	3	3	3	5	5	4	5	4	5	6	3	3	3	1	5	2
1	29	0	4	0	0	0	1	0	0	0	3	1	1	0	1	0	3	3	1	2	1	1	0	-1	0	-2	-1	0	-1	3	3	3	3	3	3	3	3	4	3	5	4	3	4	3	3	1	3	3	3
0	20	28	4	0	1	1	0	0	0	0	0	0	0	0	0	0	3	3	1	1	1	1	0	0	0	0	0	0	0	3	3	3	3	3	3	3	3	3	3	3	3	3	3	2	1	2	4	2	4
1	21	30	4	1	0	0	1	0	0	1	1	1	0	0	1	0	2	2	2	2	6	1	-1	-1	0	-3	-1	-1	-1	3	3	3	3	3	0	1	4	4	3	6	4	1	2	4	5	4	3	3	5
1	20	0	3	0	0	1	0	1	0	0	0	0	0	0	0	0	2	2	4	1	1	2	0	0	0	-1	0	0	0	2	3	3	3	3	3	3	2	3	3	4	3	3	3	1	1	1	2	4	5
1	18	0	3	0	1	0	0	0	0	0	0	0	0	0	0	0	1	1	4	2	1	1	-2	-1	-3	0	-1	-2	0	3	3	3	3	3	3	3	5	4	6	3	4	5	3	3	3	3	1	5	2
0	23	0	9	0	1	1	0	1	1	0	1	0	0	1	0	0	4	4	3	1	1	1	-1	0	0	0	0	0	0	3	3	3	3	3	3	2	4	3	3	3	3	3	2	2	1	1	5	1	5
1	25	40	6	1	1	1	1	0	0	0	3	1	0	1	1	0	2	2	3	2	5	1	-3	-3	-3	-3	-3	-3	-3	3	3	3	3	2	3	3	6	6	6	6	5	6	6	4	5	5	5	1	2
1	24	0	5	0	0	1	0	0	0	0	2	1	0	0	0	0	2	2	4	5	6	3	-2	-1	-3	-2	-2	-3	-1	3	2	3	3	3	2	1	5	3	6	5	5	5	2	4	5	3	3	3	3
0	28	0	4	1	0	0	1	0	0	0	2	1	0	0	1	0	2	2	2	2	5	3	0	-1	0	-2	0	0	0	3	1	3	2	3	2	3	3	2	3	4	3	2	3	1	1	1	1	5	4
1	27	40	4	1	0	0	1	0	0	0	2	1	1	0	1	0	3	3	2	2	1	1	0	0	0	0	0	-2	-2	3	3	3	3	3	3	3	3	3	3	3	3	5	5	2	2	1	3	3	4
1	24	0	5	0	0	0	0	0	0	1	0	0	0	0	0	0	2	2	4	5	6	1	-3	-2	-2	-3	-3	-3	-3	3	3	2	3	3	3	3	6	5	4	6	6	6	6	3	4	5	3	3	1
1	19	0	8	0	1	1	0	0	1	0	4	0	1	1	0	0	4	4	4	1	1	1	-3	-2	0	-2	-2	-3	-3	2	3	3	3	3	3	3	5	5	3	5	5	6	6	3	5	5	1	5	1
0	21	0	4	0	1	1	0	0	0	0	0	0	0	0	0	0	2	2	4	2	5	3	-1	0	0	-2	-1	-2	-2	2	3	3	3	3	3	3	3	3	3	5	4	5	5	3	4	3	3	3	3
1	19	15	3	0	1	1	0	0	0	0	1	0	1	0	0	0	2	2	4	1	1	2	-1	0	0	-1	-1	-1	-1	2	3	3	1	1	2	2	3	3	3	2	2	3	3	3	3	4	4	2	1
1	20	0	6	0	1	1	0	0	1	1	4	0	1	1	1	0	3	3	4	1	1	1	-3	-2	-2	-2	-1	-1	-2	3	3	3	3	3	3	3	6	5	5	5	4	4	5	3	3	5	3	3	2
1	19	0	7	0	1	1	0	0	0	0	4	0	1	1	0	0	3	3	4	4	6	3	-2	-1	-1	-1	-1	-1	-2	2	0	1	2	2	2	2	4	1	2	3	3	3	4	1	1	1	3	3	3
1	21	0	3	0	1	0	0	0	0	0	1	0	0	1	0	0	2	2	3	1	1	1	0	0	0	0	0	0	0	3	3	3	3	3	3	3	3	3	3	3	3	3	3	1	1	2	1	5	5
1	27	0	6	0	1	1	1	0	1	0	2	1	1	0	1	0	4	4	3	1	1	1	-3	-3	-1	-2	-2	-3	-3	3	3	3	3	3	3	3	6	6	4	5	5	6	6	4	5	5	2	4	1
1	20	0	6	0	1	1	0	0	0	0	0	0	0	0	0	0	3	3	4	5	6	1	0	-3	-1	-1	-2	-3	-2	3	1	3	2	2	2	2	3	4	4	3	4	5	4	3	3	2	3	3	3
1	20	30	4	0	1	1	0	0	0	0	0	0	0	0	0	0	3	3	3	3	5	3	-1	-1	-2	-1	-1	-2	-1	3	3	3	3	3	3	3	4	4	5	4	4	5	4	3	1	1	5	1	4
0	18	0	3	0	1	1	0	0	0	0	1	0	0	1	0	0	2	2	4	4	5	1	0	0	0	0	0	0	0	3	3	3	3	3	3	3	3	3	3	3	3	3	3	3	3	2	4	2	4
0	18	15	5	0	1	1	0	0	0	0	0	0	0	0	0	0	2	2	4	1	1	1	0	0	0	0	0	0	0	1	1	1	1	1	0	1	1	1	1	1	1	0	1	1	1	1	2	4	5
1	24	0	6	0	1	1	0	1	0	0	1	0	0	1	0	0	4	4	3	4	5	1	0	-1	0	0	0	-2	0	3	3	3	3	3	3	3	3	4	3	3	3	5	3	2	1	1	5	1	5
0	20	30	3	0	1	1	0	0	0	0	0	0	0	0	0	1	1	1	2	5	6	1	-2	-2	-1	-3	-2	-3	-3	2	3	3	3	3	3	3	4	5	4	6	5	6	6	3	5	5	3	3	3
1	22	14	5	0	0	0	0	0	1	0	3	0	1	0	0	0	3	3	3	4	5	2	0	-1	-1	-1	-1	-1	-2	3	3	3	2	3	3	2	3	4	4	3	4	4	4	1	1	1	3	3	3
0	20	0	3	0	1	0	0	0	0	0	0	0	0	0	0	0	1	1	4	1	1	1	0	0	0	-1	0	0	-1	2	3	3	3	3	3	3	2	3	3	4	3	3	4	2	4	2	2	4	2
1	18	0	5	0	1	1	0	1	0	0	2	1	0	1	1	0	2	2	4	2	1	1	0	0	0	0	-1	0	-2	2	3	3	3	3	3	3	2	3	3	3	4	3	5	1	1	1	2	4	3
1	18	30	2	0	1	0	0	0	0	0	0	0	0	0	0	0	2	2	4	1	1	1	0	-1	-1	-2	-1	-1	-1	3	2	3	3	3	3	3	3	3	4	5	4	4	4	3	3	3	3	3	3
1	20	0	4	0	0	1	0	0	1	0	1	1	0	0	0	0	2	2	3	2	5	2	0	0	0	0	0	0	-2	3	3	3	3	3	3	3	3	3	3	3	3	3	5	2	3	3	3	3	2
1	24	0	4	0	1	0	0	0	0	1	0	0	0	0	0	1	3	3	2	3	9	3	0	0	0	0	0	0	0	3	3	3	3	3	3	3	3	3	3	3	3	3	3	1	1	1	4	2	4
1	20	25	4	0	1	1	0	0	0	0	1	0	1	0	1	0	3	3	3	1	1	1	-2	-3	-1	-3	-1	-1	-1	3	3	3	3	3	3	3	5	6	4	6	4	4	4	5	5	5	4	2	1
0	18	0	5	0	1	1	0	0	1	0	1	0	1	0	0	0	4	4	4	1	1	1	-1	-2	-1	-1	-1	-1	-2	3	2	3	2	3	2	2	4	4	4	3	4	3	4	2	2	2	3	3	3
0	21	0	3	0	1	0	0	0	0	1	0	0	0	0	0	0	2	2	4	1	1	1	-3	-2	-1	-2	-2	-1	0	1	2	3	3	3	3	3	4	4	4	5	5	4	3	1	1	1	3	3	3
0	18	0	5	0	0	1	0	0	1	1	2	0	0	1	0	0	1	1	3	1	1	1	0	-1	0	-3	0	-3	-3	3	3	3	3	3	3	3	3	4	3	6	3	6	6	1	1	3	4	2	3
0	18	0	4	0	1	1	0	0	0	0	0	0	0	0	0	0	3	3	3	1	1	1	-2	0	-1	-2	-2	-3	-2	1	1	3	2	1	3	3	3	1	4	4	3	6	5	3	4	5	2	4	3
1	35	0	6	1	0	0	1	0	1	0	2	0	1	0	1	0	3	3	4	2	8	2	0	-1	-1	-1	-1	-2	-2	3	2	3	2	2	3	3	3	3	4	3	3	5	5	2	2	3	2	4	3
0	19	30	5	0	1	1	0	0	0	0	2	0	0	1	0	0	2	2	3	2	5	2	-1	-1	0	-2	-1	-3	-3	2	2	2	2	2	2	2	3	3	2	4	3	5	5	3	3	3	3	3	3
1	25	24	5	1	0	0	1	0	0	0	3	1	1	0	1	0	2	2	2	1	1	1	0	0	0	-1	0	-2	-2	2	2	3	3	3	3	2	2	2	3	4	3	5	4	1	1	1	5	1	5
0	18	0	6	0	1	1	0	0	0	0	2	1	0	1	0	0	3	3	3	1	1	1	-1	0	0	-1	-3	-1	-1	2	3	3	3	3	3	3	3	3	3	4	6	4	4	3	2	2	2	4	4
1	26	30	4	1	0	0	0	0	1	0	0	0	0	0	0	0	2	2	1	2	5	1	-2	-3	-2	-3	-3	-3	-3	3	3	3	3	3	3	3	5	6	5	6	6	6	6	3	3	5	1	5	1
1	18	10	2	0	1	0	0	0	0	0	0	0	0	0	0	0	2	2	4	1	1	1	0	0	0	0	0	0	0	3	3	3	3	3	3	3	3	3	3	3	3	3	3	3	2	1	2	4	3
1	18	0	5	0	1	1	0	0	0	0	0	0	0	0	0	0	3	3	4	3	5	1	0	0	0	-1	0	0	0	2	2	2	2	2	2	2	2	2	2	3	2	2	2	2	2	2	2	4	3
0	21	0	5	0	1	0	0	1	1	0	0	0	0	0	0	0	4	4	3	1	1	1	-1	-1	-1	-1	-1	0	0	3	3	3	3	3	2	3	4	4	4	4	4	2	3	3	3	2	3	3	2
1	18	0	6	0	1	1	0	0	1	0	1	0	1	0	0	0	4	4	3	1	1	1	-1	-2	-2	-3	-2	-2	-3	1	2	3	2	3	3	3	2	4	5	5	5	5	6	4	4	3	4	2	3
0	18	0	5	0	1	1	0	0	0	0	2	0	0	1	0	0	3	3	4	1	1	1	0	0	0	-1	0	0	0	3	3	3	3	3	3	3	3	3	3	4	3	3	3	1	1	1	5	1	5
1	21	0	3	0	1	0	1	0	0	0	1	1	0	0	1	0	2	2	2	1	1	1	0	-3	-2	-3	-3	-3	-3	3	3	3	3	3	3	3	3	6	5	6	6	6	6	5	4	5	3	3	3
1	18	14	2	0	1	0	0	0	0	0	0	0	0	0	0	0	1	1	4	4	5	3	-3	-2	-2	-2	0	-2	0	1	2	3	1	3	3	3	4	4	5	3	3	5	3	4	3	1	1	5	2
1	19	0	3	0	1	0	1	0	0	0	1	1	0	0	1	0	3	3	4	2	1	1	-1	-1	-1	-2	-2	-2	-3	3	3	3	3	3	3	3	4	4	4	5	5	5	6	5	5	5	4	2	4
0	18	0	11	0	1	1	0	1	1	0	0	0	0	0	0	0	8	8	4	3	5	3	0	0	0	-1	0	0	-1	1	3	3	2	2	2	3	1	3	3	3	2	2	4	2	1	2	3	3	4
1	18	30	8	0	0	1	0	1	1	0	2	1	1	0	0	0	3	3	3	3	5	2	-3	-2	0	-3	-3	-3	-2	1	1	3	0	1	1	1	4	3	3	3	4	4	3	1	4	4	4	2	4
1	18	0	6	0	1	1	0	1	0	0	2	1	0	1	0	0	2	2	4	1	1	1	0	-2	0	-2	-2	-2	-3	3	3	3	3	3	3	3	3	5	3	5	5	5	6	4	5	5	3	3	2
1	25	20	4	0	1	1	0	0	0	0	1	0	0	1	0	0	3	3	4	5	7	1	0	-1	-1	-2	0	-1	-1	3	3	3	3	3	3	2	3	4	4	5	3	4	3	3	2	2	3	3	4
1	21	0	4	0	1	1	0	0	0	0	0	0	0	0	0	0	2	2	4	3	5	2	-1	0	0	-1	0	-1	-2	3	3	2	3	3	3	3	4	3	2	4	3	4	5	3	2	2	2	4	4
0	25	30	6	0	1	1	0	0	0	0	0	0	0	0	0	0	2	2	3	3	6	3	-1	-1	-1	0	0	-1	-2	2	2	2	3	3	3	3	3	3	3	3	3	4	5	3	2	2	4	2	3
0	29	38	3	1	0	0	1	0	0	0	1	1	0	0	0	0	1	1	1	2	5	3	0	0	0	-2	0	0	-2	3	3	3	3	3	3	1	3	3	3	5	3	3	3	1	1	1	1	5	5
1	19	25	3	0	1	1	0	0	0	0	1	1	0	0	1	0	2	2	3	1	1	1	-1	-1	-1	-1	-1	-1	-1	2	2	2	2	2	2	2	3	3	3	3	3	3	3	3	3	2	2	4	5
0	29	40	3	1	0	0	0	0	0	1	0	0	0	0	0	0	2	2	2	4	6	3	0	-2	0	0	0	0	0	3	3	3	3	3	3	3	3	5	3	3	3	3	3	3	3	2	1	5	4
0	39	22	3	0	0	0	0	0	1	0	0	0	0	0	0	0	1	1	3	3	5	2	-1	-1	-1	-2	-1	-1	-1	2	3	3	2	3	2	2	3	4	4	4	4	3	3	2	3	3	2	4	3
1	24	0	3	1	0	0	1	0	0	0	1	1	0	0	1	0	2	2	3	2	1	1	-2	0	-1	-3	0	-1	-1	2	3	3	3	3	3	3	4	3	4	6	3	4	4	3	3	3	4	2	3
0	34	38	5	0	0	1	0	0	1	0	1	0	0	1	0	0	2	2	3	3	6	3	-2	-3	0	-3	-2	-3	-2	2	3	3	3	3	3	3	4	6	3	6	5	6	5	3	4	5	2	4	3
1	27	0	3	0	0	0	1	0	0	0	2	0	1	0	1	0	2	2	1	2	5	3	-2	-3	-2	-3	-2	-2	-2	3	3	3	3	3	3	3	5	6	5	6	5	5	5	3	3	5	3	3	2
1	20	0	3	0	1	1	0	0	0	0	1	0	1	0	1	0	1	1	4	5	5	2	-1	-3	0	-3	-2	-3	-3	3	3	3	3	3	3	3	4	6	3	6	5	6	6	3	4	4	4	2	2
1	20	20	5	0	1	1	0	0	0	0	1	1	0	0	0	0	3	3	4	1	1	1	-1	0	0	0	0	0	0	3	3	3	3	3	3	3	4	3	3	3	3	3	3	1	1	1	2	4	5
0	18	0	4	0	1	1	0	0	0	0	1	0	0	1	0	0	4	4	4	1	1	2	-2	-1	-1	-1	-1	-2	-2	2	3	3	2	3	3	2	4	4	4	3	4	5	4	2	1	1	3	3	4
1	26	22	2	0	0	0	1	0	0	0	1	1	0	0	1	0	1	1	4	2	1	1	-2	-3	-1	-3	-2	-2	-2	2	3	3	3	3	3	3	4	6	4	6	5	5	5	4	5	4	5	1	3
0	19	0	4	0	1	1	0	0	0	0	1	0	0	1	0	0	4	4	3	1	1	4	-2	0	-1	0	0	0	-2	3	3	3	3	3	2	3	5	3	4	3	3	2	5	5	4	5	1	5	5
1	20	16	2	0	1	0	0	0	0	0	0	0	0	0	0	0	2	2	3	3	5	2	0	0	0	-1	0	0	0	3	2	3	3	3	3	3	3	2	3	4	3	3	3	2	2	1	4	2	4
0	22	35	7	0	1	1	0	0	1	0	1	1	0	0	0	0	4	4	4	1	1	1	-1	-1	-1	-1	-1	-2	-2	3	3	3	3	3	3	3	4	4	4	4	4	5	5	3	3	3	4	2	4
1	18	18	2	0	1	0	0	0	0	0	0	0	0	0	0	0	2	2	4	1	1	1	0	-1	-1	-1	0	-1	-1	3	3	3	3	3	3	3	3	4	4	4	3	4	4	2	2	2	3	3	3
0	20	0	4	0	1	1	0	0	0	0	2	0	1	1	0	0	3	3	4	1	1	1	0	0	0	0	0	0	-1	3	2	3	3	3	3	3	3	2	3	3	3	3	4	3	1	1	3	3	3
0	25	35	3	0	1	0	0	0	0	0	0	0	0	0	0	0	2	2	3	4	5	1	0	0	-1	-1	-1	-2	-2	3	3	3	3	3	3	3	3	3	4	4	4	5	5	4	5	1	5	1	5
1	22	25	3	0	1	1	0	0	0	0	0	0	0	0	0	0	3	3	3	3	5	1	0	0	-1	-1	0	0	0	3	3	3	3	3	3	3	3	3	4	4	3	3	3	3	2	1	2	4	1
0	18	0	5	0	1	1	0	0	0	0	2	1	0	1	0	0	3	3	4	1	1	1	-1	-2	0	-2	-2	-1	-1	3	3	3	2	2	3	3	4	5	3	4	4	4	4	1	1	4	5	1	2
0	22	0	3	0	1	1	0	0	0	0	0	0	0	0	0	0	2	2	3	4	5	1	0	0	0	0	0	0	0	3	3	3	2	3	3	3	3	3	3	2	3	3	3	2	1	1	3	3	3
1	18	0	4	0	1	1	0	0	0	0	1	0	0	1	0	0	3	3	4	2	1	1	0	0	-1	0	0	0	0	3	3	3	3	3	3	3	3	3	4	3	3	3	3	2	2	2	2	4	5
1	40	0	4	0	0	0	1	1	0	0	2	1	0	1	1	1	2	2	3	1	1	1	0	0	0	-1	0	0	-1	3	3	3	3	3	3	3	3	3	3	4	3	3	4	2	1	2	5	1	5
1	22	0	4	1	0	0	0	0	1	0	0	0	0	0	0	0	3	3	4	3	8	1	0	0	0	0	-1	-1	-3	3	3	3	3	3	3	3	3	3	3	3	4	4	6	2	2	5	3	3	3
1	25	0	5	0	1	1	1	0	0	0	2	1	1	0	1	0	3	3	3	4	4	2	0	-2	0	-2	-2	-2	-3	3	3	3	3	3	3	3	3	5	3	5	5	5	6	2	2	5	3	3	2
1	20	24	4	1	0	0	1	1	0	0	1	1	0	0	1	0	2	2	3	1	1	1	-2	-3	0	-3	-2	-3	-3	3	2	3	3	3	3	3	5	5	3	6	5	6	6	2	3	5	2	4	2
0	27	40	4	1	0	0	1	0	0	0	2	1	1	0	0	0	2	2	2	1	1	2	-1	-1	0	-1	0	-1	-2	2	3	3	3	3	3	3	3	4	3	4	3	4	5	2	3	1	3	3	4
1	19	0	8	0	0	0	0	0	0	1	1	0	0	1	0	0	3	3	4	1	1	2	0	0	0	-1	-2	-2	-2	1	1	3	1	1	2	1	1	1	3	2	3	4	3	3	4	5	3	3	2
1	24	16	4	0	0	1	1	0	0	0	1	1	0	0	1	0	2	2	3	1	1	1	-2	-2	-3	-3	-2	-2	-2	2	2	3	3	3	3	3	4	4	6	6	5	5	5	3	3	3	3	3	2
0	19	0	3	0	1	1	0	0	0	0	1	0	0	1	0	0	3	3	4	4	5	3	0	0	0	-1	0	0	0	3	3	3	3	3	3	3	3	3	3	4	3	3	3	3	2	1	4	2	3
0	19	0	10	0	1	1	0	0	1	1	2	1	1	0	1	1	3	3	4	1	1	1	-2	-2	0	-3	-2	-3	-3	3	3	3	3	3	3	3	5	5	3	6	5	6	6	5	2	5	4	2	1
0	49	0	2	1	0	0	0	0	0	0	0	0	0	0	0	0	1	1	1	1	1	1	0	0	0	0	0	0	0	3	3	3	3	3	3	3	3	3	3	3	3	3	3	3	2	1	5	1	5
1	18	20	2	0	1	0	0	0	0	0	0	0	0	0	0	0	2	2	4	1	1	1	0	0	0	0	0	0	-1	3	3	3	3	3	3	3	3	3	3	3	3	3	4	2	1	1	3	3	5
0	19	0	2	0	1	0	0	0	0	0	0	0	0	0	0	0	2	2	4	1	1	1	-1	0	0	0	0	-1	0	2	3	3	3	3	3	3	3	3	3	3	3	4	3	3	1	1	5	1	5
1	19	30	4	1	0	0	1	0	0	0	1	1	0	0	1	0	2	2	4	1	1	1	-2	-1	0	-1	0	-1	-2	3	3	3	3	3	3	3	5	4	3	4	3	4	5	3	3	5	5	1	2
1	23	20	4	0	1	1	0	0	0	0	0	0	0	0	0	0	2	2	4	2	1	1	-1	-1	-1	-1	0	-1	-1	3	2	3	3	3	3	3	4	3	4	4	3	4	4	3	3	2	3	3	2
0	39	30	3	0	0	0	0	0	1	0	0	0	0	0	0	0	1	1	3	2	5	2	-1	-2	-2	-2	-1	-2	-1	3	3	3	3	3	3	3	4	5	5	5	4	5	4	3	3	3	2	4	3
0	40	40	5	1	0	0	1	0	0	0	2	1	1	0	1	0	2	2	1	4	9	1	-2	-1	-2	-1	-1	-2	-2	3	3	3	3	3	3	3	5	4	5	4	4	5	5	3	3	2	3	3	4
0	18	40	6	0	1	1	0	1	0	0	1	0	0	1	0	0	2	2	3	3	5	1	0	0	0	0	0	0	0	3	3	3	3	3	3	3	3	3	3	3	3	3	3	3	3	4	3	3	2
1	21	50	6	0	1	1	0	0	0	0	2	1	1	0	0	1	5	5	2	4	9	2	-2	-1	-2	-2	-3	-2	-2	3	2	2	2	2	2	3	5	3	4	4	5	4	5	3	4	3	5	1	3
0	18	0	4	0	1	1	0	1	0	0	1	1	0	0	1	0	3	3	4	1	1	1	0	0	0	0	0	0	0	2	2	2	2	2	2	2	2	2	2	2	2	2	2	1	1	1	5	1	5
1	28	0	2	1	0	0	0	0	0	0	0	0	0	0	0	0	1	1	1	1	1	1	0	0	0	-2	0	0	0	3	3	3	3	3	3	3	3	3	3	5	3	3	3	4	1	1	2	4	1
0	22	0	4	0	1	1	0	0	0	0	1	0	0	1	0	0	2	2	4	1	1	1	0	0	-1	-1	0	-1	-2	3	2	3	3	3	3	3	3	2	4	4	3	4	5	3	3	1	3	3	4
1	21	20	7	0	1	1	0	1	0	0	2	0	1	1	0	0	2	2	3	4	5	3	0	0	0	-1	-2	-2	-2	3	3	3	3	3	3	3	3	3	3	4	5	5	5	2	4	5	3	3	3
1	21	40	5	1	1	0	0	0	1	0	1	1	0	0	0	0	4	4	4	1	1	1	0	-1	0	0	0	0	-2	3	3	3	3	2	3	3	3	4	3	3	2	3	5	3	3	3	2	4	3
0	33	0	6	1	0	1	1	0	0	0	1	0	1	0	0	0	3	3	2	2	5	1	-1	-2	0	-2	-2	-1	-2	3	2	3	2	2	3	3	4	4	3	4	4	4	5	4	4	3	3	3	3
1	21	0	6	0	1	1	1	0	1	0	3	1	0	1	1	0	4	4	3	1	1	1	-2	-3	-2	-3	-3	-3	-2	3	3	3	3	3	3	3	5	6	5	6	6	6	5	3	4	5	2	4	2
1	29	12	3	1	0	0	1	0	0	0	1	1	0	0	1	0	2	2	2	3	6	2	-2	-1	-1	-2	-2	-2	-3	3	3	3	3	3	3	3	5	4	4	5	5	5	6	3	4	2	3	3	3
1	38	30	2	1	0	0	0	0	0	0	0	0	0	0	0	0	1	1	1	4	6	1	-2	-2	-1	-2	-2	-3	-2	3	2	3	3	3	3	3	5	4	4	5	5	6	5	3	3	1	3	3	4
1	18	0	3	0	1	0	0	0	0	0	0	0	0	0	0	0	2	2	4	2	5	1	0	-2	0	0	0	0	0	2	2	3	3	3	2	3	2	4	3	3	3	2	3	1	2	1	2	4	2
1	21	0	5	0	1	1	0	0	0	0	1	0	1	0	0	0	2	2	3	1	1	1	-2	-3	0	-3	-2	-3	-2	2	3	3	3	3	3	3	4	6	3	6	5	6	5	5	3	4	3	3	5
1	19	3	6	0	1	1	0	0	1	0	1	1	0	0	0	0	3	3	3	1	1	1	0	-1	-1	-2	-1	-1	-2	3	3	3	2	2	3	2	3	4	4	4	3	4	4	2	2	1	5	1	4
1	46	0	5	0	1	0	1	0	1	0	2	1	0	1	1	0	3	3	4	2	5	3	-1	-1	-1	-2	-1	0	-1	3	3	3	2	3	3	3	4	4	4	4	4	3	4	3	4	3	4	2	5
1	23	23	3	0	0	0	1	0	0	0	2	1	0	0	1	0	2	2	1	1	1	1	0	-1	-1	-1	-2	-3	-3	3	3	3	3	3	3	3	3	4	4	4	5	6	6	3	3	4	5	1	4
1	26	0	4	0	1	1	1	0	0	0	1	1	0	0	1	0	3	3	4	1	2	1	0	0	-1	-2	-1	-2	-2	3	2	3	3	3	3	3	3	2	4	5	4	5	5	3	4	2	3	3	2
1	32	40	2	0	0	0	0	0	1	0	0	0	0	0	0	0	2	2	1	4	8	3	0	0	0	0	0	0	0	3	3	3	3	3	3	3	3	3	3	3	3	3	3	3	2	1	1	5	1
1	19	0	4	0	1	1	0	0	0	0	0	0	0	0	0	0	1	1	4	2	3	2	-3	-3	-2	-2	-1	-3	-3	3	3	3	3	3	3	3	6	6	5	5	4	6	6	3	3	3	3	3	3
0	18	0	8	0	1	1	0	0	0	0	3	0	1	0	0	0	3	3	4	1	1	1	-2	-1	-1	-2	-3	-2	-1	2	2	3	1	2	3	3	4	3	4	3	5	5	4	2	4	3	3	3	3
0	39	38	4	0	0	1	1	0	0	0	2	1	1	0	1	0	3	3	2	3	6	1	0	-1	-1	-2	-1	0	-1	3	3	3	3	3	3	3	3	4	4	5	4	3	4	3	3	2	4	2	4
0	29	0	4	0	1	1	0	0	0	0	0	0	0	0	0	0	4	4	3	2	4	1	0	-2	-1	0	0	0	0	3	3	3	1	3	3	3	3	5	4	1	3	3	3	2	2	1	4	2	3
1	24	21	3	0	1	1	0	0	0	0	1	0	1	0	1	0	2	2	3	1	2	2	0	-2	0	-2	0	-2	-2	3	3	3	3	3	3	3	3	5	3	5	3	5	5	4	4	3	3	3	3
1	39	0	3	0	0	0	1	0	0	0	1	0	0	1	1	0	3	3	1	1	1	1	0	0	0	-1	0	0	0	3	3	3	1	3	3	3	3	3	3	2	3	3	3	3	3	1	2	4	3
1	20	0	6	0	1	1	0	0	0	0	3	1	0	0	1	0	3	3	4	2	5	3	0	0	0	0	0	0	-3	3	3	3	3	3	3	3	3	3	3	3	3	3	6	4	5	5	3	3	3
1	20	14	4	0	1	0	0	0	1	1	0	0	0	0	0	0	2	2	3	4	6	1	-1	-3	-2	-2	-2	-3	-3	3	3	3	3	3	3	3	4	6	5	5	5	6	6	5	3	3	5	1	3
1	32	0	3	1	0	0	1	0	0	0	1	0	1	0	1	0	3	3	2	1	1	1	-1	-1	-1	-1	-1	-1	-1	3	2	3	3	3	3	3	4	3	4	4	4	4	4	3	3	2	3	3	3
0	22	0	4	0	1	1	0	0	0	1	1	0	0	0	0	0	3	3	4	1	1	1	-1	-2	0	-2	-1	0	-3	3	3	3	3	1	1	3	4	5	3	5	2	1	6	1	2	5	2	4	2
0	21	24	5	0	1	1	0	0	1	0	3	0	1	1	0	0	3	3	3	1	1	1	-1	0	-2	0	-1	0	0	3	2	3	3	2	2	3	4	2	5	3	3	2	3	3	2	4	5	1	4
0	19	24	3	0	1	0	0	1	0	0	0	0	0	0	0	0	2	2	3	1	1	1	-1	0	-1	-1	-1	0	0	2	1	2	1	1	1	3	3	1	3	2	2	1	3	2	2	1	2	4	4
1	19	0	5	0	1	1	0	0	0	0	2	0	1	1	1	0	3	3	4	1	5	3	-1	-1	0	-2	-1	-2	-3	3	3	3	3	3	3	3	4	4	3	5	4	5	6	3	1	3	4	2	3
1	23	21	5	0	0	1	1	0	1	0	1	1	0	0	1	0	4	4	3	1	1	1	0	0	0	-1	0	0	-1	3	3	3	3	3	3	3	3	3	3	4	3	3	4	3	2	3	3	3	3
1	24	0	4	1	0	0	1	0	0	0	2	1	1	0	1	0	2	2	1	1	1	2	0	0	0	0	0	0	-2	3	2	3	2	3	3	3	3	2	3	2	3	3	5	1	1	1	1	5	5
1	32	20	5	1	0	0	1	0	0	0	3	1	1	1	1	0	2	2	3	2	5	1	-2	0	-2	-1	-2	-2	-2	2	3	2	2	2	2	2	4	3	4	3	4	4	4	3	3	4	3	3	3
1	19	0	4	0	1	1	0	0	0	0	0	0	0	0	0	0	3	3	4	1	1	2	-1	0	-2	-2	-1	-2	-2	3	2	3	3	3	3	3	4	2	5	5	4	5	5	4	4	3	4	2	3
1	18	0	3	0	1	0	0	0	0	0	0	0	0	0	0	0	2	2	4	3	5	1	0	-2	-1	-3	-1	-2	-2	3	3	3	3	3	3	3	3	5	4	6	4	5	5	2	3	3	2	4	4
0	19	0	3	0	1	1	0	0	0	0	1	0	0	1	0	0	3	3	4	1	1	2	0	0	0	-1	0	0	0	3	3	3	2	3	1	2	3	3	3	3	3	1	2	2	2	2	4	2	3
0	24	30	3	0	1	1	0	0	0	0	0	0	0	0	0	0	3	3	3	1	1	2	-3	-2	-2	-2	-1	0	-1	3	3	3	2	3	2	3	6	5	5	4	4	2	4	3	3	2	3	3	3
1	20	32	2	0	1	0	0	0	0	0	0	0	0	0	0	0	1	1	3	1	1	1	-2	-2	-1	-2	-2	0	-3	3	3	3	3	3	3	3	5	5	4	5	5	3	6	3	4	3	2	4	1
0	27	0	3	1	0	0	1	0	0	0	1	1	0	0	0	0	1	1	1	2	5	1	0	0	0	-2	0	-2	-3	3	3	3	3	3	3	3	3	3	3	5	3	5	6	1	1	2	5	1	3
1	20	17	5	0	1	1	0	0	1	0	0	0	0	0	0	0	3	3	3	3	5	2	-2	-2	-1	-2	-2	-2	-2	2	3	3	2	3	3	3	4	5	4	4	5	5	5	3	3	3	3	3	3
1	20	0	6	1	1	1	1	1	0	0	3	1	1	1	1	0	3	3	4	1	1	1	0	0	-1	0	0	0	-1	3	3	3	3	3	3	3	3	3	4	3	3	3	4	3	3	1	3	3	4
0	20	30	3	0	1	1	0	0	0	0	0	0	0	0	0	0	1	1	3	5	6	1	-1	-1	-1	-2	-1	0	-2	1	1	2	1	2	2	1	2	2	3	3	3	2	3	4	3	5	5	1	5
0	19	0	4	0	1	1	0	0	0	0	1	0	0	1	0	0	4	4	4	1	2	1	0	0	0	0	0	0	0	2	3	3	2	3	2	3	2	3	3	2	3	2	3	3	3	3	5	1	4
1	18	0	4	0	1	1	0	1	0	0	0	0	0	0	0	0	3	3	3	1	1	1	0	-2	0	-2	0	-1	-1	2	2	3	3	3	3	3	2	4	3	5	3	4	4	2	2	3	3	3	4
0	19	0	3	0	1	1	0	0	0	0	0	0	0	0	0	0	2	2	4	1	2	1	-1	0	0	-2	0	-2	-2	3	3	3	3	3	3	3	4	3	3	5	3	5	5	3	5	1	1	5	5
1	25	40	3	1	0	0	1	0	0	0	1	1	0	0	1	0	2	2	3	4	6	2	0	0	0	0	0	0	0	1	1	1	2	1	1	1	1	1	1	2	1	1	1	4	1	1	2	4	5
0	22	38	2	0	1	0	0	0	0	0	0	0	0	0	0	0	2	2	3	2	8	1	0	0	0	-1	-1	-2	-2	2	3	3	3	2	3	2	2	3	3	4	3	5	4	1	1	1	2	4	3
1	18	24	3	0	1	1	0	0	0	0	1	0	0	1	0	0	2	2	3	1	1	1	0	-2	0	-1	0	0	-1	3	3	3	1	1	2	2	3	5	3	2	1	2	3	2	1	2	4	2	3
1	18	0	4	0	1	1	0	0	0	0	1	0	0	1	1	0	3	3	4	1	1	1	0	0	0	0	0	0	-1	3	3	3	3	3	3	3	3	3	3	3	3	3	4	2	1	1	4	2	4
0	25	0	2	0	1	0	0	0	0	0	0	0	0	0	0	0	2	2	3	1	1	1	-1	-3	-2	-2	-3	0	0	3	2	1	3	3	3	3	4	5	3	5	6	3	3	5	5	5	1	5	1
1	19	0	2	0	1	0	0	0	0	0	0	0	0	0	0	0	2	2	4	1	1	1	0	-2	0	-1	-1	-1	-1	2	2	3	2	3	3	3	2	4	3	3	4	4	4	4	4	3	5	1	4
1	22	0	5	0	1	1	1	0	0	0	1	1	0	0	1	0	3	3	3	1	1	1	0	0	0	0	0	0	-2	3	3	3	3	3	3	3	3	3	3	3	3	3	5	1	1	1	4	2	2
1	24	0	9	0	1	1	1	0	1	1	4	0	1	1	1	0	4	4	3	2	5	1	-1	-3	-3	-3	-3	-2	-3	2	3	3	3	3	3	3	3	6	6	6	6	5	6	3	5	5	3	3	3
0	35	40	3	0	0	0	0	0	1	0	1	1	0	0	0	0	1	1	1	3	5	3	-3	-2	0	-2	-2	-2	-2	3	3	3	3	3	3	3	6	5	3	5	5	5	5	3	3	3	2	4	2
1	24	24	5	0	1	1	1	0	0	0	1	1	0	0	1	0	3	3	4	3	6	1	0	0	0	0	0	-1	-1	1	1	1	1	1	1	1	1	1	1	1	1	2	2	3	3	1	3	3	5
1	26	24	2	0	0	0	0	0	0	1	0	0	0	0	0	0	1	1	3	4	6	1	-2	-2	-1	-2	-2	-3	-3	3	3	3	3	3	3	3	5	5	4	5	5	6	6	3	4	3	3	3	5
0	33	0	5	0	0	1	0	0	0	0	1	0	0	1	0	0	1	1	3	3	6	1	-2	-3	-2	-2	-2	-3	-3	3	3	3	2	3	3	3	5	6	5	4	5	6	6	3	3	4	3	3	3
1	25	40	4	0	0	0	0	0	1	0	0	0	0	0	0	0	2	2	3	4	6	1	0	0	0	0	0	0	-1	3	3	3	3	3	3	3	3	3	3	3	3	3	4	3	3	1	3	3	3
1	30	40	3	1	0	0	0	0	1	0	1	0	1	0	1	0	1	1	2	1	1	3	0	0	-1	-3	0	0	-2	3	3	3	3	3	3	3	3	3	4	6	3	3	5	3	1	1	5	1	4
1	18	0	3	0	1	1	0	0	0	0	0	0	0	0	0	0	3	3	3	1	1	1	0	0	0	-2	0	0	0	3	3	3	2	3	3	3	3	3	3	4	3	3	3	5	4	5	2	4	3
1	18	0	3	0	1	1	0	0	0	0	1	1	0	0	1	0	2	2	4	1	1	1	0	-1	-1	-2	0	0	-2	3	1	3	1	3	3	3	3	2	4	3	3	3	5	2	1	1	3	3	3
1	18	25	5	0	1	1	0	0	0	0	1	0	0	1	0	0	2	2	4	1	1	1	0	-1	0	-2	0	0	0	3	1	3	3	3	3	3	3	2	3	5	3	3	3	2	2	1	2	4	3
0	21	0	4	0	1	1	0	0	0	0	1	0	0	1	0	0	3	3	4	1	1	1	0	0	0	-1	0	0	-1	3	3	3	2	3	3	3	3	3	3	3	3	3	4	2	2	2	4	2	4
0	22	0	4	0	1	1	0	0	0	0	2	0	0	1	0	0	2	2	4	4	5	2	-3	-3	-2	-3	-2	-3	-3	3	3	2	3	2	3	3	6	6	4	6	4	6	6	3	3	3	2	4	1
0	25	0	6	0	0	0	0	0	0	1	0	0	0	0	0	0	5	5	1	1	1	1	-2	-1	-1	-2	-2	-1	-2	2	2	3	3	3	3	3	4	3	4	5	5	4	5	2	2	3	2	4	3
1	21	20	3	0	1	1	0	0	0	0	0	0	0	0	0	0	2	2	3	4	5	1	0	-2	-1	-1	-1	-1	-1	3	2	3	3	3	3	3	3	4	4	4	4	4	4	3	3	3	5	1	3
1	20	0	3	0	0	0	0	0	1	0	0	0	0	0	0	0	2	2	3	1	1	2	0	-3	-2	-3	-3	-3	-2	2	2	2	3	3	3	3	2	5	4	6	6	6	5	2	5	4	3	3	2
0	41	0	2	0	1	0	0	0	0	0	0	0	0	0	0	0	1	1	3	1	1	1	-1	-2	0	-1	-1	-2	-3	3	3	3	3	3	3	3	4	5	3	4	4	5	6	2	1	3	4	2	4
1	26	0	7	0	1	1	1	0	0	1	1	1	0	0	1	0	2	2	4	1	1	1	-2	-3	-1	-3	-2	-3	-3	3	3	3	3	3	3	3	5	6	4	6	5	6	6	4	5	5	4	2	2
1	21	0	5	0	1	1	1	0	0	0	2	1	0	1	1	0	2	2	4	2	5	1	-1	0	0	0	0	0	0	2	3	3	3	3	3	3	3	3	3	3	3	3	3	3	2	3	4	2	3
1	21	0	2	1	1	0	0	0	0	0	0	0	0	0	0	0	2	2	3	1	1	1	-1	-2	0	-1	0	0	0	3	1	3	3	2	3	3	4	3	3	4	2	3	3	2	1	2	2	4	4
1	22	0	5	0	1	1	1	0	0	0	1	1	0	0	1	0	2	2	4	1	1	1	-1	-2	0	-2	-3	-3	-3	3	3	3	3	3	3	3	4	5	3	5	6	6	6	5	5	5	5	1	2
0	18	0	2	0	1	0	0	0	0	0	0	0	0	0	0	0	2	2	4	1	1	1	-1	0	0	0	0	-2	-2	3	3	3	3	2	2	2	4	3	3	3	2	4	4	2	2	1	1	5	4
0	31	0	4	0	0	0	0	0	0	1	0	0	0	0	0	0	3	3	2	2	6	2	-2	-2	-2	-2	-2	-2	-2	1	2	1	2	2	1	2	3	4	3	4	4	3	4	3	3	4	3	3	4
1	20	20	6	0	1	1	0	0	1	0	1	0	0	1	0	0	2	2	4	1	1	1	0	-1	0	-2	0	-2	-2	3	3	3	2	3	3	3	3	4	3	4	3	5	5	3	2	3	3	3	3
1	19	20	5	0	1	1	0	0	0	1	0	0	0	0	0	0	2	2	3	2	5	2	-2	-2	-2	-2	-1	-2	-2	2	2	3	2	2	2	2	4	4	5	4	3	4	4	3	3	3	3	3	3
0	26	48	2	0	0	0	0	0	0	1	0	0	0	0	0	0	2	2	3	4	6	1	-2	0	-2	-3	-1	0	0	3	3	3	3	3	3	3	5	3	5	6	4	3	3	3	3	1	3	3	2
0	21	0	5	0	1	1	0	0	0	0	1	0	1	0	1	0	3	3	4	2	5	3	-1	0	0	-1	-1	-1	0	3	3	3	3	3	3	3	4	3	3	4	4	4	3	2	1	1	4	2	5
0	21	0	4	0	1	1	0	0	0	0	1	0	0	1	0	0	2	2	3	1	1	1	-1	-1	0	-2	-1	-1	-1	3	3	3	3	3	3	3	4	4	3	5	4	4	4	1	1	2	2	4	4
1	23	40	7	0	1	1	0	0	1	0	2	0	1	0	1	0	4	4	2	1	1	1	0	-1	0	-2	-1	-2	-3	1	1	1	2	3	3	3	1	2	1	4	4	5	6	2	2	2	4	2	4
1	29	0	2	1	0	0	0	0	0	0	0	0	0	0	0	0	1	1	3	1	1	1	0	-1	-1	-2	0	-1	-2	3	3	3	3	3	3	3	3	4	4	5	3	4	5	3	3	2	3	3	2
1	19	30	5	0	1	1	0	0	0	0	1	0	1	0	1	0	1	1	3	3	5	4	-1	-3	0	-3	-1	-3	-3	2	1	3	1	3	3	3	3	4	3	4	4	6	6	4	4	5	3	3	2
0	23	40	3	0	0	0	0	0	1	0	0	0	0	0	0	0	2	2	3	3	5	3	-3	-2	0	-3	0	-3	-3	3	3	3	3	3	3	3	6	5	3	6	3	6	6	5	3	5	1	5	1
1	20	0	5	0	1	1	1	0	0	0	1	1	0	0	1	0	2	2	3	1	3	1	0	0	-1	0	0	0	-2	3	3	3	3	3	3	3	3	3	4	3	3	3	5	2	1	1	1	5	5
1	21	0	4	0	1	1	0	0	0	1	0	0	0	0	0	0	3	3	4	1	1	1	0	0	-1	-2	0	-2	-2	3	2	3	2	3	2	3	3	2	4	4	3	4	5	3	1	3	3	3	5
1	23	25	4	0	0	0	0	0	0	1	0	0	0	0	0	0	3	3	1	4	6	1	-2	-1	0	-1	-3	-3	0	1	1	3	3	1	1	3	3	2	3	4	4	4	3	5	3	5	3	3	3
0	33	52	3	1	0	0	0	0	1	0	1	0	0	1	0	0	2	2	3	4	5	2	-1	0	0	-2	-1	-1	-2	3	3	3	3	3	3	3	4	3	3	5	4	4	5	3	4	1	1	5	1
0	30	40	4	1	1	0	0	0	1	0	0	0	0	0	0	0	3	3	3	2	5	1	-2	-2	-3	-3	-3	-2	-3	3	3	3	3	3	3	3	5	5	6	6	6	5	6	4	4	3	4	2	4
0	24	23	4	0	1	1	0	0	1	0	1	0	0	1	0	0	4	4	2	1	1	1	0	0	-3	-3	0	0	-1	3	3	3	3	3	3	3	3	3	6	6	3	3	4	3	3	1	4	2	5
0	19	0	4	0	1	1	0	0	0	0	2	0	0	1	0	0	3	3	4	1	1	1	0	0	0	-2	-1	0	0	2	3	3	3	3	3	3	2	3	3	5	4	3	3	3	3	2	2	4	3
1	19	30	4	0	0	0	0	0	0	1	2	0	0	1	0	0	2	2	3	2	6	1	-2	0	-2	-2	0	-2	-2	1	3	2	3	3	3	3	3	3	4	5	3	5	5	2	1	2	3	3	3
0	26	38	2	0	0	0	0	0	1	0	0	0	0	0	0	0	2	2	2	3	5	2	-1	-1	-1	-2	-1	-1	0	3	3	3	2	3	3	3	4	4	4	4	4	4	3	5	3	2	4	2	4
1	21	0	3	0	0	0	0	0	0	1	0	0	0	0	0	0	2	2	3	4	5	2	0	0	0	0	0	0	0	3	2	3	2	3	3	3	3	2	3	2	3	3	3	2	1	1	1	5	5
0	18	0	3	0	1	1	0	0	0	0	0	0	0	0	0	0	2	2	3	1	1	1	0	-1	-1	-1	0	-1	0	2	2	3	3	3	2	3	2	3	4	4	3	3	3	1	2	2	4	2	4
0	29	40	3	1	0	0	1	0	0	0	1	1	0	0	1	0	1	1	1	2	5	1	-1	-3	-2	-2	-1	-1	-1	3	3	3	3	3	3	3	4	6	5	5	4	4	4	3	3	2	3	3	3
1	21	0	5	0	1	1	0	0	0	0	1	0	1	0	1	0	2	2	4	5	6	1	-1	-2	-1	-2	-1	-2	-2	3	2	3	2	3	3	3	4	4	4	4	4	5	5	4	3	3	3	3	4
1	19	20	5	0	0	0	0	0	1	0	1	1	0	0	0	0	4	4	3	2	5	1	-1	0	0	0	0	0	0	2	3	3	3	3	3	3	3	3	3	3	3	3	3	1	1	1	1	5	4
1	22	0	2	0	0	0	0	0	1	0	0	0	0	0	0	0	2	2	3	4	6	1	-1	-2	-2	-1	0	0	0	3	3	3	2	3	3	3	4	5	5	3	3	3	3	2	1	1	1	5	3
1	18	0	4	0	0	0	0	0	1	0	2	0	0	1	0	0	3	3	4	4	6	1	-2	-1	-1	-1	-1	-1	-1	2	1	1	2	2	1	1	4	2	2	3	3	2	2	3	3	3	3	3	3
1	20	0	4	0	1	0	0	0	1	0	0	0	0	0	0	0	3	3	4	1	1	1	-1	-1	0	0	0	0	0	2	3	3	3	3	3	3	3	4	3	3	3	3	3	2	2	1	4	2	3
1	22	0	6	0	1	1	0	0	1	0	2	0	0	1	0	0	5	5	3	1	1	1	0	-1	-1	-2	-1	-1	-1	3	2	3	2	2	3	3	3	3	4	4	3	4	4	3	4	2	5	1	3
0	20	0	3	0	1	0	0	0	1	0	1	0	0	1	0	0	1	1	3	5	6	1	0	-1	-1	0	-1	-2	-1	3	3	3	3	3	3	3	3	4	4	3	4	5	4	2	3	2	3	3	2
1	26	0	5	0	0	0	0	0	1	0	3	0	1	0	1	0	2	2	3	1	1	1	-1	-1	-1	-1	-1	-1	-1	2	2	2	2	3	2	2	3	3	3	3	4	3	3	3	3	3	3	3	3
1	18	0	3	0	1	1	0	0	0	0	1	0	0	1	0	0	3	3	4	1	1	1	0	0	0	0	0	0	0	3	3	3	3	3	3	3	3	3	3	3	3	3	3	1	1	1	5	1	5
1	21	30	3	1	0	0	0	0	0	1	0	0	0	0	0	0	2	2	3	4	5	2	-1	-3	0	-3	-2	-3	0	3	3	3	3	3	3	3	4	6	3	6	5	6	3	2	3	1	1	5	2
0	27	0	5	0	0	0	0	0	0	1	0	0	0	0	0	0	3	3	3	4	7	3	-3	-3	-1	-2	-2	-3	-2	0	2	2	0	1	3	2	3	5	3	2	3	6	4	4	5	3	3	3	2
1	19	0	5	0	1	1	0	0	1	0	3	1	0	1	0	0	2	2	4	2	4	1	0	-1	0	-1	0	0	-3	3	3	3	2	3	3	3	3	4	3	3	3	3	6	3	1	3	3	3	4
1	19	30	5	0	1	1	0	1	1	0	2	0	1	0	0	0	3	3	3	1	1	1	0	0	0	0	0	0	-1	3	2	3	3	3	3	3	3	2	3	3	3	3	4	2	2	2	3	3	3
1	21	0	6	0	1	1	1	0	0	0	3	1	1	1	1	1	4	4	3	1	1	1	-2	-2	0	0	0	-2	-3	2	2	3	3	2	1	2	4	4	3	3	2	3	5	3	3	4	4	2	3
1	19	0	5	0	0	1	0	1	1	0	1	0	1	0	1	0	2	2	4	1	1	1	0	0	-1	0	0	-1	-1	3	3	3	1	3	3	3	3	3	4	1	3	4	4	1	1	1	2	4	1
1	24	0	5	1	0	1	1	0	1	0	1	1	0	0	0	0	1	1	3	4	5	2	-2	-3	-1	-3	-3	-3	-3	3	3	3	3	3	3	3	5	6	4	6	6	6	6	3	5	3	4	2	2
0	19	24	5	0	1	1	0	0	0	0	0	0	0	0	0	0	4	4	3	1	1	1	0	0	0	0	0	0	0	2	2	3	2	2	2	3	2	2	3	2	2	2	3	2	2	1	2	4	2
1	21	20	5	0	1	1	0	0	0	0	0	0	0	0	0	0	3	3	3	4	5	1	-1	-2	-1	-1	-1	-1	-1	2	2	3	3	3	3	3	3	4	4	4	4	4	4	2	3	2	3	3	3
1	27	0	4	0	1	1	0	0	0	0	0	0	0	0	0	0	2	2	3	1	1	1	-1	-1	-1	-2	-1	0	0	3	3	3	3	3	3	3	4	4	4	5	4	3	3	3	2	2	4	2	3
0	23	0	5	0	1	1	0	0	0	0	0	0	0	0	0	0	3	3	3	1	1	2	-1	-1	-2	0	-1	-1	-2	3	3	3	3	3	3	3	4	4	5	3	4	4	5	2	2	3	3	3	2
0	18	0	5	0	1	1	0	0	0	1	2	1	1	0	0	0	2	2	4	1	1	1	-1	0	-1	-1	-1	-2	0	1	3	3	3	2	2	3	2	3	4	4	3	4	3	4	3	4	4	2	3
0	20	16	2	0	1	0	0	0	0	0	0	0	0	0	0	0	2	2	3	1	1	1	0	0	0	-2	0	-1	0	3	3	3	3	3	3	2	3	3	3	5	3	4	2	2	1	1	5	1	5
0	33	40	2	0	0	0	0	0	1	0	0	0	0	0	0	0	2	2	2	3	6	2	-1	-2	-1	-2	-1	-2	-1	3	3	3	3	3	3	3	4	5	4	5	4	5	4	3	3	3	4	2	3
1	18	0	5	0	1	1	0	0	1	0	2	1	0	0	1	0	3	3	4	3	5	2	0	0	0	0	0	0	0	3	3	3	3	3	3	3	3	3	3	3	3	3	3	1	1	2	3	3	4
1	18	0	3	0	0	0	1	0	0	1	1	1	0	0	1	0	2	2	1	1	1	1	-2	-2	-2	-2	-2	-1	-2	2	2	2	2	2	2	2	4	4	4	4	4	3	4	4	4	3	3	3	3
0	19	0	3	0	1	1	0	0	0	0	1	0	0	1	0	0	3	3	4	1	1	1	0	0	0	0	0	-1	0	3	3	3	3	3	3	3	3	3	3	3	3	4	3	1	1	1	4	2	4
0	19	25	5	0	1	1	0	0	0	0	1	0	1	0	0	0	3	3	3	1	1	1	-1	-1	-1	-1	-1	-1	-1	2	2	3	2	3	3	3	3	3	4	3	4	4	4	3	3	2	4	2	4
1	20	30	5	0	0	0	0	0	0	1	2	1	0	0	0	0	3	3	3	3	6	1	0	-1	0	0	0	-1	-1	3	2	3	3	2	2	2	3	3	3	3	2	3	3	1	1	1	3	3	3
0	18	0	2	0	1	0	0	0	0	0	0	0	0	0	0	0	1	1	4	1	1	2	0	0	0	-3	0	-3	-3	3	3	3	1	3	3	3	3	3	3	4	3	6	6	2	2	1	1	5	5
1	20	0	3	1	0	0	0	0	1	0	0	0	0	0	0	0	2	2	4	1	1	1	-1	0	-1	-2	-1	-1	-1	3	3	3	3	3	2	3	4	3	4	5	4	3	4	3	4	2	3	3	4
1	21	16	6	0	0	1	1	0	0	1	2	1	0	0	0	0	3	3	2	2	4	1	-1	-3	-2	-3	-3	-3	-3	3	3	3	3	3	3	3	4	6	5	6	6	6	6	4	5	5	1	5	1
1	25	0	2	1	0	0	0	0	0	0	0	0	0	0	0	0	1	1	3	4	6	2	-1	-2	-2	-2	0	-2	-2	3	3	3	3	3	3	3	4	5	5	5	3	5	5	3	4	3	3	3	3
0	18	0	3	0	1	1	0	0	0	0	0	0	0	0	0	0	3	3	2	1	1	2	-1	-1	-2	-2	0	-2	-1	2	2	3	2	3	3	3	3	3	5	4	3	5	4	2	2	1	1	5	4
1	22	7	3	0	1	0	0	0	0	1	0	0	0	0	0	0	2	2	3	3	5	4	-2	-3	-2	-3	-3	-2	-3	3	3	3	3	3	3	3	5	6	5	6	6	5	6	5	5	2	4	2	1
1	26	0	2	0	0	0	1	0	0	0	1	0	1	0	1	0	1	1	1	2	5	1	0	0	0	0	0	0	-1	3	3	3	3	3	3	3	3	3	3	3	3	3	4	3	3	1	2	4	4
0	18	0	4	0	1	1	0	0	0	0	0	0	0	0	0	0	2	2	4	1	1	1	0	-1	0	-2	-2	-2	-3	3	3	3	3	3	3	3	3	4	3	5	5	5	6	3	4	4	3	3	1
0	24	33	2	0	1	0	0	0	0	0	0	0	0	0	0	0	2	2	3	4	5	3	-2	-3	-2	-2	-2	-3	-3	1	3	3	1	3	3	3	3	6	5	3	5	6	6	3	3	1	3	3	3
1	21	20	3	0	1	0	1	0	0	0	1	1	0	0	1	0	2	2	4	1	1	1	-3	-3	0	-2	-2	0	0	3	3	3	3	1	3	3	6	6	3	5	3	3	3	4	5	1	1	5	2
0	19	0	4	0	1	1	0	0	0	0	1	0	0	1	0	0	3	3	4	1	1	1	0	0	0	0	0	0	0	3	3	3	3	3	3	3	3	3	3	3	3	3	3	1	1	1	1	5	5
1	51	40	2	0	0	1	0	0	0	0	0	0	0	0	0	0	2	2	2	1	2	1	0	0	0	0	0	0	0	3	3	3	3	3	3	3	3	3	3	3	3	3	3	3	1	1	3	3	4
0	22	0	4	0	1	1	0	0	0	0	1	0	1	0	1	0	4	4	4	4	6	1	-2	-2	-1	-2	-2	-2	-3	3	3	3	3	3	3	3	5	5	4	5	5	5	6	3	3	3	2	4	3
1	18	0	4	0	1	1	0	0	0	0	2	0	0	1	0	0	3	3	4	1	1	2	0	0	0	-1	0	0	0	3	3	3	3	3	3	3	3	3	3	4	3	3	3	5	2	1	3	3	5
1	31	18	4	0	0	0	1	0	0	0	3	1	1	0	0	0	3	3	4	1	1	1	0	0	0	0	0	0	0	3	3	3	3	3	3	3	3	3	3	3	3	3	3	3	1	3	4	2	4
1	19	0	6	0	1	1	0	0	1	0	1	1	0	0	0	0	3	3	4	1	1	1	0	0	0	0	0	0	-2	1	2	2	2	2	3	3	1	2	2	2	2	3	5	2	2	3	3	3	3
1	25	8	4	0	1	1	0	0	0	0	1	0	0	1	0	0	2	2	4	5	7	2	0	-2	-2	-2	-2	-2	0	3	1	3	3	3	1	1	3	3	5	5	5	3	1	1	3	3	1	5	3
0	18	0	4	0	1	1	0	0	0	0	1	0	0	1	0	0	2	2	4	3	5	2	-1	-1	-1	-2	-1	-1	-2	2	2	3	2	2	2	3	3	3	4	4	3	3	5	3	3	4	4	2	4
1	24	0	6	0	0	0	0	0	1	0	2	1	0	0	1	0	2	2	3	3	6	1	-2	-2	0	-1	-1	0	-3	3	3	3	3	3	3	3	5	5	3	4	4	3	6	3	3	4	4	2	3
0	18	0	3	0	1	1	0	0	0	0	1	0	0	1	0	0	2	2	4	1	1	1	0	0	0	0	-1	-1	-3	3	3	3	3	3	3	2	3	3	3	3	4	4	5	1	1	1	3	3	3
1	18	29	2	0	1	0	0	0	0	0	0	0	0	0	0	0	2	2	3	1	1	1	0	-2	-1	-3	-2	-2	-2	2	3	3	3	3	3	2	2	5	4	6	5	5	4	4	2	5	4	2	3
1	19	0	4	0	1	1	0	0	0	0	2	0	1	1	0	0	3	3	4	1	1	1	0	0	0	-1	0	0	-1	3	3	3	3	3	3	3	3	3	3	4	3	3	4	1	1	1	3	3	2
1	20	30	4	0	1	1	0	0	0	0	1	0	0	1	0	0	3	3	3	1	1	1	0	-1	-1	-1	0	-1	-1	3	3	3	2	3	3	3	3	4	4	3	3	4	4	2	3	2	3	3	4
0	26	0	4	0	1	1	0	0	0	0	0	0	0	0	0	0	2	2	4	1	1	1	-3	-2	-2	-3	-3	-3	-2	1	3	3	2	3	2	2	4	5	5	5	6	5	4	2	2	4	3	3	2
0	22	32	2	0	1	0	0	0	0	0	0	0	0	0	0	0	2	2	3	5	6	1	0	-1	0	-1	-1	-1	-1	3	3	3	3	3	3	3	3	4	3	4	4	4	4	1	1	2	4	2	4
1	26	36	7	0	1	1	0	0	1	0	2	0	1	1	0	0	3	3	3	3	5	2	-2	-2	-2	-3	-2	-2	-2	3	3	3	3	3	3	3	5	5	5	6	5	5	5	3	4	3	1	5	2
0	27	20	3	0	1	1	0	0	0	0	0	0	0	0	0	0	3	3	3	1	1	1	0	-1	-1	-2	0	-2	-1	2	2	3	1	1	2	2	2	3	4	3	1	4	3	4	3	1	3	3	3
1	18	0	4	0	1	1	0	0	0	0	0	0	0	0	0	0	3	3	4	1	1	2	0	-2	-2	-2	-2	-2	-1	3	3	3	2	3	3	3	3	5	5	4	5	5	4	2	1	3	4	2	2
0	29	40	3	0	1	0	0	0	0	0	0	0	0	0	0	0	2	2	3	1	1	1	-1	0	-1	0	-2	-3	0	2	2	3	2	1	0	2	3	2	4	2	3	3	2	2	1	2	3	3	4
0	19	0	4	0	1	1	0	0	0	0	1	0	0	1	0	0	2	2	3	3	9	1	0	0	0	0	0	-1	-2	3	3	3	3	3	3	3	3	3	3	3	3	4	5	3	3	3	3	3	3
1	18	36	4	0	1	1	0	0	0	0	0	0	0	0	0	0	1	1	4	1	1	1	0	0	0	0	0	-3	-3	3	3	3	0	3	3	0	3	3	3	0	3	6	3	1	1	1	5	1	5
1	20	0	5	0	1	1	0	0	0	0	1	0	1	0	0	0	2	2	4	1	1	1	-2	-3	-2	-3	-3	-3	-3	3	3	2	3	3	3	3	5	6	4	6	6	6	6	3	3	5	4	2	3
1	21	40	2	0	1	0	0	0	0	0	0	0	0	0	0	0	2	2	3	3	5	2	-1	-1	0	-2	0	-1	0	3	3	3	2	2	3	3	4	4	3	4	2	4	3	2	2	1	1	5	2
1	20	0	3	0	1	1	0	0	0	0	1	0	0	1	0	0	3	3	4	1	1	1	0	0	0	0	0	0	-2	3	3	3	3	3	3	3	3	3	3	3	3	3	5	2	1	1	3	3	2
0	22	20	6	0	1	1	0	0	1	0	1	0	0	1	0	0	4	4	3	2	4	1	-2	-3	0	-2	-2	-2	-2	1	0	3	1	1	1	0	3	3	3	3	3	3	2	4	5	4	2	4	3
0	26	38	4	0	1	1	0	0	0	0	1	1	0	0	0	0	2	2	3	3	4	2	0	0	0	-1	0	0	-1	3	3	3	2	3	2	2	3	3	3	3	3	2	3	1	1	2	2	4	3
1	18	15	5	0	0	1	0	1	1	0	1	0	0	1	0	0	4	4	4	1	1	1	0	-1	0	-1	0	0	-1	3	2	3	2	3	3	3	3	3	3	3	3	3	4	1	1	2	3	3	2
1	18	0	3	0	1	1	0	0	0	0	0	0	0	0	0	0	1	1	3	1	1	1	0	0	0	-1	0	-1	-1	3	3	3	2	3	3	2	3	3	3	3	3	4	3	3	2	2	3	3	3
1	19	0	3	0	1	0	0	0	1	0	0	0	0	0	0	0	2	2	4	2	5	1	0	0	0	0	0	0	0	3	3	3	3	3	3	3	3	3	3	3	3	3	3	1	1	1	4	2	4
1	18	0	4	0	1	1	0	0	0	0	2	0	1	1	0	0	3	3	4	3	5	1	-1	0	0	-1	0	0	-1	3	2	3	3	3	3	2	4	2	3	4	3	3	3	2	3	1	4	2	4
1	19	0	5	0	1	1	0	0	0	0	1	0	1	0	0	0	3	3	4	2	5	1	-2	0	-2	-1	0	0	-2	3	3	3	3	3	3	3	5	3	5	4	3	3	5	2	4	1	4	2	3
1	24	43	3	0	1	1	0	0	0	0	0	0	0	0	0	0	2	2	3	1	3	2	0	0	-2	-1	-2	-3	-3	3	3	3	3	3	3	3	3	3	5	4	5	6	6	4	4	5	5	1	4
1	21	48	4	0	1	1	0	0	0	0	1	1	0	0	0	0	3	3	3	1	1	2	0	0	0	0	0	0	0	3	3	3	3	3	3	3	3	3	3	3	3	3	3	3	3	4	4	2	4
1	24	21	7	0	1	1	0	0	0	0	3	1	1	1	1	0	3	3	4	4	7	1	0	0	0	0	0	0	0	0	1	1	3	0	0	0	0	1	1	3	0	0	0	1	1	1	2	4	5
1	28	40	4	1	0	0	1	0	0	0	2	1	1	0	1	0	2	2	1	1	1	1	-1	-3	0	-2	-1	-3	-3	1	3	3	3	3	1	2	2	6	3	5	4	4	5	2	2	3	3	3	3
0	41	38	3	0	0	0	0	0	0	1	0	0	0	0	0	0	3	3	3	3	6	1	-2	-2	-1	-2	-2	-3	-2	3	3	3	3	3	3	3	5	5	4	5	5	6	5	3	3	3	3	3	3
1	18	0	7	0	1	1	0	0	1	0	2	1	1	0	0	0	2	2	4	1	1	2	0	-2	-2	-3	0	-2	-2	3	3	3	2	3	3	3	3	5	5	5	3	5	5	2	3	3	4	2	5
0	25	0	4	0	1	1	0	0	0	0	1	0	1	0	0	0	2	2	4	4	6	2	-2	-3	-1	-2	-2	-3	-2	2	3	3	3	3	3	3	4	6	4	5	5	6	5	3	3	2	1	5	4
1	19	0	4	0	1	1	0	0	0	0	0	0	0	0	0	0	3	3	4	1	1	1	0	-1	0	-2	-1	-2	-2	2	2	3	2	2	2	3	2	3	3	4	3	4	5	2	3	2	3	3	3
1	22	0	4	1	0	0	1	0	0	0	2	1	0	0	1	0	1	1	4	2	5	1	0	0	0	0	0	0	-2	3	3	3	3	3	3	3	3	3	3	3	3	3	5	2	1	1	1	5	2
0	18	0	3	0	1	1	0	0	0	0	0	0	0	0	0	0	3	3	2	1	1	1	-1	0	-3	-2	0	-1	-2	2	3	3	2	2	3	3	3	3	6	4	2	4	5	4	3	1	1	5	3
1	21	0	6	0	0	0	0	0	1	1	0	0	0	0	0	0	3	3	3	3	4	2	-3	-3	-2	-3	-2	-2	-2	3	3	3	3	3	3	3	6	6	5	6	5	5	5	3	4	4	2	4	2
1	24	45	3	0	1	0	0	0	0	1	0	0	0	0	0	0	2	2	2	2	5	2	-1	-2	0	-3	-2	-2	-2	3	3	3	3	3	3	3	4	5	3	6	5	5	5	4	4	4	3	3	2
0	18	15	3	0	0	1	0	0	1	0	0	0	0	0	0	0	2	2	3	4	5	1	-2	-1	-1	-1	-1	-1	-2	3	3	3	3	2	3	3	5	4	4	4	3	4	5	1	1	1	3	3	3
1	20	0	2	0	1	0	0	0	0	0	0	0	0	0	0	0	2	2	4	4	5	2	-3	-2	-1	-3	-2	-2	-2	2	2	2	1	2	2	3	5	4	3	4	4	4	5	3	2	1	2	4	3
1	23	0	4	0	1	1	0	1	0	0	1	1	0	0	0	0	3	3	3	2	1	1	-1	0	-1	-2	-2	-2	-2	3	2	1	2	1	1	2	4	2	2	4	3	3	4	4	1	1	1	5	1
0	18	25	3	0	1	1	0	0	0	0	1	1	0	0	0	0	2	2	4	1	1	2	-2	-2	-2	-3	-1	-1	-1	2	3	3	3	3	3	3	4	5	5	6	4	4	4	3	3	3	2	4	4
1	18	0	7	0	1	1	0	0	1	0	4	1	1	1	0	0	3	3	4	2	5	1	-1	-2	0	-1	-1	-2	-2	3	3	3	3	3	3	3	4	5	3	4	4	5	5	2	3	3	4	2	3
0	36	0	4	1	0	0	1	0	0	0	2	0	1	0	1	0	2	2	1	1	1	1	-1	-1	0	-1	-1	-2	-3	3	3	3	3	3	3	3	4	4	3	4	4	5	6	3	3	3	3	3	3
0	21	35	3	0	1	1	0	0	0	0	1	0	0	1	0	0	3	3	3	1	1	1	-1	-1	-1	-1	-1	-1	-1	3	3	3	3	3	3	3	4	4	4	4	4	4	4	3	3	1	3	3	4
0	19	40	3	0	1	0	0	1	0	0	0	0	0	0	0	1	2	2	4	1	3	1	0	0	0	-3	0	0	0	3	3	3	3	3	3	2	3	3	3	6	3	3	2	1	1	3	2	4	2
1	18	20	3	0	1	0	1	0	0	0	1	1	0	0	1	0	2	2	4	1	1	1	0	0	0	-1	-2	0	0	3	3	3	3	3	1	2	3	3	3	4	5	1	2	4	5	1	5	1	5
0	19	0	3	0	1	1	0	0	0	0	0	0	0	0	0	0	2	2	4	1	1	1	-1	-3	-1	-2	-3	-3	-3	3	3	3	3	3	3	3	4	6	4	5	6	6	6	4	4	3	4	2	2
1	24	60	4	0	1	1	0	0	0	0	0	0	0	0	0	0	2	2	3	2	5	1	0	-3	0	-2	-1	-2	-2	3	3	3	3	3	3	3	3	6	3	5	4	5	5	2	2	5	3	3	2
0	21	0	4	0	1	1	0	0	0	0	0	0	0	0	0	0	2	2	4	1	1	1	-3	-2	0	-3	-3	-3	0	3	3	3	3	3	3	3	6	5	3	6	6	6	3	5	5	5	2	4	2
1	33	20	6	0	1	1	1	0	0	0	4	1	1	1	1	0	4	4	3	2	5	1	0	0	0	0	0	0	-3	3	3	3	3	3	3	3	3	3	3	3	3	3	6	4	3	4	3	3	3
1	19	0	3	0	1	1	0	0	0	0	1	0	1	0	0	0	2	2	3	1	3	1	0	0	0	0	0	0	0	3	3	3	3	3	3	3	3	3	3	3	3	3	3	2	1	1	1	5	4
1	18	0	4	0	1	1	0	0	1	0	1	0	0	1	0	0	2	2	4	1	3	1	0	-1	-2	-2	-2	-3	-2	3	3	3	2	3	3	2	3	4	5	4	5	6	4	4	4	3	3	3	2
0	18	30	3	0	1	1	0	0	0	0	1	0	0	1	0	0	3	3	3	1	1	1	-2	-1	-1	-2	-1	0	-1	2	2	3	3	3	3	3	4	3	4	5	4	3	4	3	3	3	4	2	3
1	28	0	6	0	1	1	1	0	0	0	1	1	0	0	1	1	4	4	4	3	5	1	0	0	0	-2	0	0	-2	3	3	3	3	3	3	2	3	3	3	5	3	3	4	2	1	1	1	5	5
0	29	40	5	0	0	1	0	0	0	0	1	0	1	0	0	0	2	2	3	5	6	1	-2	-2	-1	-2	0	-2	-2	3	2	3	3	3	3	3	5	4	4	5	3	5	5	3	4	3	2	4	2
0	28	0	2	0	1	0	0	0	0	0	0	0	0	0	0	0	1	1	2	2	3	1	-2	0	-1	-2	-1	-1	-1	3	2	3	2	2	1	3	5	2	4	4	3	2	4	4	3	2	3	3	3
1	23	0	3	0	1	0	1	0	0	0	1	1	0	0	1	0	1	1	1	1	1	1	-3	-1	-2	-3	-2	-2	-2	3	3	3	3	3	3	3	6	4	5	6	5	5	5	4	3	4	4	2	3
0	47	64	6	1	0	0	1	0	0	0	4	1	1	1	1	0	3	3	1	3	6	3	0	0	0	0	0	0	-1	3	3	3	3	3	3	2	3	3	3	3	3	3	3	2	1	1	2	4	5
1	23	0	10	0	1	1	0	0	1	1	3	1	1	1	1	0	8	8	3	3	6	2	-3	0	-2	-2	-2	-2	-2	3	3	3	3	3	3	3	6	3	5	5	5	5	5	5	1	2	3	3	1
0	26	40	8	1	1	1	1	0	1	0	2	1	0	1	0	0	2	2	2	3	5	2	-3	-3	-2	-2	-3	-2	-3	3	3	3	3	3	3	3	6	6	5	5	6	5	6	3	4	3	3	3	3
1	20	15	3	0	1	1	0	0	0	0	0	0	0	0	0	0	3	3	3	1	3	1	0	0	-1	-2	-1	-2	-2	2	2	3	2	2	3	2	2	2	4	4	3	5	4	3	2	1	4	2	4
1	19	35	4	0	1	1	0	0	0	0	2	0	1	1	1	0	3	3	3	3	4	1	0	0	-2	-2	0	0	0	3	3	3	3	3	3	3	3	3	5	5	3	3	3	1	2	1	3	3	5
1	20	42	3	0	1	0	0	0	0	0	0	0	0	0	0	0	2	2	3	1	2	2	0	0	0	-1	-1	-3	-3	3	3	3	3	3	3	3	3	3	3	4	4	6	6	2	2	2	2	4	2
1	18	0	2	0	1	0	0	0	0	0	0	0	0	0	0	0	2	2	4	1	1	1	0	0	-1	-2	-1	0	0	3	3	3	3	3	3	3	3	3	4	5	4	3	3	2	3	1	2	4	5
1	23	0	5	0	0	1	1	0	1	0	2	1	0	1	1	0	3	3	3	1	2	1	-1	-1	-3	-3	-3	0	-2	3	3	3	3	3	3	3	4	4	6	6	6	3	5	3	1	3	3	3	3
0	20	35	8	0	1	1	0	0	1	0	1	1	0	0	0	0	3	3	3	2	4	1	0	0	0	0	0	0	0	3	3	3	3	3	3	3	3	3	3	3	3	3	3	2	2	1	1	5	3
0	19	25	5	0	1	1	0	0	0	0	0	0	0	0	0	0	2	2	4	1	1	1	-2	-2	0	-3	0	-2	-2	3	3	3	2	3	3	3	5	5	3	5	3	5	5	3	3	3	3	3	3
1	21	36	6	0	0	1	0	0	1	0	4	1	1	1	0	0	2	2	3	3	5	1	-1	-3	0	-1	-2	-3	-3	2	3	3	3	3	3	3	3	6	3	4	5	6	6	4	3	5	1	5	1
0	27	0	4	0	1	0	0	0	1	0	0	0	0	0	0	0	2	2	2	3	5	1	-2	-3	-1	-3	-3	-3	-2	2	3	3	3	3	3	3	4	6	4	6	6	6	5	3	4	2	1	5	2
0	19	0	9	0	1	1	1	0	0	1	4	1	1	1	1	0	4	4	3	1	1	1	-2	-3	-2	-2	-3	-3	-3	3	1	3	3	3	3	3	5	4	5	5	6	6	6	4	4	3	2	4	3
1	32	0	4	0	0	0	1	0	0	0	3	1	1	0	1	0	2	2	1	1	1	2	0	0	0	0	0	-2	-3	3	3	3	3	3	2	3	3	3	3	3	3	4	6	2	2	2	3	3	3
1	29	15	2	0	0	0	1	0	0	0	1	1	0	0	1	0	2	2	1	1	1	1	0	-2	-1	-2	-1	-1	-1	3	3	3	3	3	3	3	3	5	4	5	4	4	4	3	2	2	5	1	3
1	20	0	6	0	1	1	0	0	0	0	3	0	0	1	1	0	3	3	4	1	2	1	-3	-3	-2	-3	-2	-3	-3	3	3	3	3	3	3	3	6	6	5	6	5	6	6	4	3	4	2	4	3
0	21	40	2	0	1	0	0	0	0	0	0	0	0	0	0	0	2	2	3	1	1	2	0	-2	-2	-2	-1	-2	-3	3	3	3	3	3	3	3	3	5	5	5	4	5	6	3	3	1	3	3	4
1	25	20	3	0	1	1	0	0	0	0	0	0	0	0	0	1	1	1	4	1	1	1	-3	-3	-1	-3	-3	-3	-3	2	3	3	2	3	3	3	5	6	4	5	6	6	6	4	4	5	5	1	3
1	19	0	2	0	0	0	0	0	1	0	0	0	0	0	0	0	1	1	3	1	1	1	-2	-2	-2	-2	0	-2	-2	3	2	3	3	3	3	3	5	4	5	5	3	5	5	2	2	1	4	2	4
1	33	20	4	1	0	0	1	0	0	0	2	0	0	1	0	0	2	2	1	2	5	3	-3	-2	-3	-3	-2	-3	-3	3	3	3	3	3	3	3	6	5	6	6	5	6	6	5	4	5	2	4	2
1	20	32	4	0	1	1	0	0	0	0	0	0	0	0	0	0	3	3	4	1	1	1	-2	0	-1	-3	-1	0	-2	0	1	3	1	3	3	2	2	1	4	4	4	3	4	3	2	1	2	4	4
0	21	0	4	0	1	1	0	0	0	0	1	0	0	1	0	0	3	3	4	2	1	1	0	0	-1	-1	0	-1	0	3	3	3	3	3	3	3	3	3	4	4	3	4	3	2	2	2	3	3	3
1	18	20	3	0	1	0	0	0	0	0	0	0	0	0	0	0	2	2	4	1	1	1	0	-1	0	-2	-3	-2	-2	0	1	3	2	1	1	2	0	2	3	4	4	3	4	2	2	3	3	3	3
0	18	0	4	0	1	1	0	0	0	0	3	1	1	0	0	0	3	3	3	1	1	1	-1	-2	-1	-1	-1	-2	-2	3	2	3	3	3	3	3	4	4	4	4	4	5	5	3	3	2	3	3	3
1	22	35	6	0	1	1	1	0	0	1	1	1	0	0	1	0	3	3	3	1	1	1	0	0	0	0	-1	-2	-3	3	2	3	3	3	3	3	3	2	3	3	4	5	6	1	1	5	3	3	1
1	34	40	6	1	0	0	1	0	1	1	2	1	1	0	1	0	3	3	2	3	6	3	0	-1	0	-1	-1	-1	-1	2	3	2	3	3	3	3	2	4	2	4	4	4	4	2	1	3	4	2	5
0	36	0	3	0	0	0	0	0	0	0	0	0	0	0	0	0	2	2	3	3	6	1	-2	-2	0	-2	-2	-1	0	3	3	3	3	3	3	3	5	5	3	5	5	4	3	3	3	4	4	2	3
1	23	40	6	0	1	1	1	0	1	0	3	1	0	1	0	0	3	3	3	2	1	1	0	0	-1	0	0	0	-3	3	3	3	3	3	3	3	3	3	4	3	3	3	6	3	3	1	2	4	4
1	19	0	5	0	1	1	0	0	0	1	1	0	0	1	0	0	3	3	4	1	1	1	-1	-1	0	-1	-1	-1	-1	3	3	3	3	3	3	3	4	4	3	4	4	4	4	4	3	3	3	3	4
1	26	25	7	0	0	1	0	0	1	0	4	1	1	1	1	0	2	2	3	5	6	2	0	-3	-1	-2	-3	-2	-3	1	0	2	1	0	1	0	1	3	3	3	3	3	3	3	3	1	3	3	3
1	33	40	3	0	1	0	1	0	0	0	1	1	0	0	1	0	1	1	1	3	6	1	-2	-2	-2	-3	-3	-3	-3	3	3	3	3	3	3	3	5	5	5	6	6	6	6	5	4	4	4	2	4
0	20	0	4	0	1	1	0	0	0	0	2	0	0	1	1	0	3	3	4	1	1	1	-2	-3	-1	-3	-3	-3	-3	3	3	3	3	3	3	3	5	6	4	6	6	6	6	3	3	3	3	3	2
1	22	23	4	0	1	1	0	0	0	0	1	0	0	1	0	0	3	3	3	2	6	1	-2	-1	-1	-1	-1	-1	-2	3	2	3	3	3	3	3	5	3	4	4	4	4	5	3	3	3	1	5	3
0	21	0	4	0	1	1	0	0	0	0	1	0	1	0	1	0	2	2	4	1	1	1	0	0	0	-1	-1	-1	-3	3	3	3	3	3	3	3	3	3	3	4	4	4	6	3	3	2	4	2	4
1	19	0	4	0	1	1	0	1	0	0	0	0	0	0	0	0	1	1	1	1	1	1	0	-3	-1	-3	-2	-3	-3	3	3	3	3	3	3	3	3	6	4	6	5	6	6	5	4	5	5	1	1
0	24	0	2	0	1	0	0	0	0	0	0	0	0	0	0	0	2	2	4	1	1	1	-2	-1	-2	-1	-1	-2	-2	3	3	3	2	3	3	3	5	4	5	3	4	5	5	4	5	2	2	4	1
1	20	30	4	0	1	1	0	0	0	0	0	0	0	0	0	0	3	3	3	1	1	1	0	0	0	0	0	0	-1	3	3	3	3	3	3	3	3	3	3	3	3	3	4	1	1	1	5	1	5
1	24	0	9	0	1	1	1	0	0	0	2	1	0	1	1	0	3	3	3	1	1	2	0	-1	-1	-3	-1	-3	-3	3	3	3	3	3	3	3	3	4	4	6	4	6	6	5	5	3	4	2	2
0	24	15	8	1	1	1	1	0	0	0	2	1	0	1	1	0	3	3	3	1	1	1	-2	-3	-1	-3	-2	-2	-3	2	3	3	3	3	3	3	4	6	4	6	5	5	6	3	4	5	3	3	3
0	19	0	6	0	1	1	0	0	0	0	3	0	1	1	0	0	5	5	4	1	1	1	-2	0	-2	0	-2	0	-2	3	3	3	3	3	3	3	5	3	5	3	5	3	5	3	2	4	3	3	3
0	18	0	6	0	1	1	0	1	0	0	2	0	0	1	1	1	1	1	4	4	5	1	-2	0	-2	-3	0	-3	-1	0	3	3	3	3	3	0	2	3	5	6	3	6	1	3	3	1	5	1	1
0	25	0	3	0	1	1	0	0	0	0	0	0	0	0	0	0	3	3	3	1	1	1	-1	0	-1	0	0	0	0	3	3	3	3	3	3	3	4	3	4	3	3	3	3	2	2	1	5	1	5
1	24	15	6	0	1	1	0	0	0	0	1	0	0	1	0	0	3	3	4	1	3	2	0	0	0	0	0	0	0	3	3	3	3	3	3	3	3	3	3	3	3	3	3	3	4	1	3	3	4
1	19	0	7	0	1	1	0	0	1	0	1	1	0	0	1	0	3	3	4	3	5	1	-1	0	-1	-2	0	-2	-2	1	2	3	1	2	3	3	2	2	4	3	2	5	5	2	1	1	5	1	3
0	34	40	3	0	0	0	0	0	0	1	0	0	0	0	0	0	2	2	3	4	6	1	0	-1	-1	-1	-1	-3	0	3	3	3	3	3	3	3	3	4	4	4	4	6	3	3	3	3	4	2	4
1	24	0	3	0	1	1	0	0	0	0	1	0	0	1	0	0	2	2	3	4	5	2	0	-3	-2	-2	-2	-3	-3	3	1	3	2	2	1	3	3	4	5	4	4	4	6	2	1	5	3	3	2
1	37	0	4	1	0	0	1	0	0	0	2	0	1	1	1	0	2	2	2	2	5	1	-1	0	-1	-1	-1	-2	-1	2	3	3	3	3	3	3	3	3	4	4	4	5	4	1	1	1	1	5	3
0	20	18	4	0	1	1	0	0	0	0	0	0	0	0	0	0	2	2	4	1	1	1	-1	0	-1	-1	-2	-1	0	3	3	3	3	3	3	3	4	3	4	4	5	4	3	5	5	5	3	3	2
1	34	0	4	1	0	0	1	0	0	0	2	0	1	1	1	0	3	3	4	2	5	4	-2	-1	-2	-2	-1	0	-1	3	3	3	3	3	3	3	5	4	5	5	4	3	4	5	3	4	3	3	4
1	35	40	4	0	1	1	1	0	0	0	1	0	1	0	1	0	2	2	3	2	5	2	-2	-2	0	-3	-3	-3	-2	3	3	3	3	3	3	3	5	5	3	6	6	6	5	4	3	3	2	4	2
0	22	0	4	0	1	1	0	0	1	0	1	0	1	0	0	0	2	2	3	2	5	1	-1	-2	-2	-3	-3	-3	-3	2	3	3	2	3	3	3	3	5	5	5	6	6	6	3	3	4	3	3	4
1	22	0	4	1	1	1	0	0	0	0	0	0	0	0	0	0	2	2	4	1	1	1	0	0	0	-1	-3	-3	-3	3	3	3	3	3	3	3	3	3	3	4	6	6	6	2	2	5	4	2	1
0	34	15	2	0	0	0	0	0	0	1	0	0	0	0	0	0	2	2	2	3	6	1	0	0	0	0	-1	-1	-2	3	2	3	3	2	2	3	3	2	3	3	3	3	5	3	3	2	4	2	4
1	18	0	6	0	1	1	0	0	0	0	3	1	0	1	0	0	3	3	4	1	2	1	-2	-2	-1	-2	0	-2	-3	3	3	3	3	3	3	3	5	5	4	5	3	5	6	2	2	4	2	4	3
1	19	0	3	0	1	1	0	0	0	0	1	0	1	0	0	0	2	2	4	1	1	1	0	0	0	0	0	0	0	3	3	3	3	3	3	3	3	3	3	3	3	3	3	3	1	1	3	3	1
1	21	0	4	0	1	1	0	0	0	0	1	0	1	0	1	0	3	3	4	2	5	1	0	0	0	-1	0	0	0	3	3	3	3	3	3	3	3	3	3	4	3	3	3	2	1	1	1	5	5
1	19	0	7	0	1	0	0	0	1	0	3	1	0	0	0	0	3	3	4	1	3	1	-1	0	0	-1	-1	-3	-3	3	3	3	3	3	3	3	4	3	3	4	4	6	6	3	5	3	1	5	3
1	19	0	2	0	1	0	0	0	0	0	0	0	0	0	0	0	2	2	4	1	1	1	0	0	0	0	0	0	0	3	3	3	3	3	3	3	3	3	3	3	3	3	3	1	1	1	1	5	5
0	18	18	4	0	1	1	0	0	0	0	0	0	0	0	0	0	2	2	3	1	1	1	-2	-1	-1	-2	-2	-2	-2	1	1	1	1	1	1	1	3	2	2	3	3	3	3	2	2	1	3	3	4
1	20	0	3	0	1	0	0	0	0	0	0	0	0	0	0	1	2	2	4	2	5	1	0	-1	0	0	0	-1	0	3	2	3	3	3	3	3	3	3	3	3	3	4	3	2	3	1	2	4	5
0	22	18	4	0	1	1	0	0	0	0	0	0	0	0	0	0	3	3	3	1	1	1	-2	-2	-1	-2	-2	-2	-2	1	2	3	2	2	3	3	3	4	4	4	4	5	5	3	3	2	4	2	4
0	23	17	5	0	0	0	0	0	1	1	2	1	0	1	0	1	2	2	4	1	2	1	-1	-2	-2	-2	-1	-1	-2	3	3	3	3	3	3	3	4	5	5	5	4	4	5	3	3	3	5	1	3
1	18	17	4	0	1	1	0	1	0	0	1	0	0	1	0	0	4	4	4	1	1	1	0	0	-1	0	0	0	0	3	3	3	3	3	3	3	3	3	4	3	3	3	3	1	1	1	5	1	5
1	20	0	5	0	1	1	0	0	1	0	2	1	0	0	0	0	3	3	3	2	5	1	0	-1	-1	-2	0	-2	-2	3	3	3	3	3	3	1	3	4	4	5	3	5	3	2	2	2	4	2	4
1	18	15	7	0	1	1	0	0	1	0	0	0	0	0	0	0	4	4	3	1	1	1	-1	-2	0	-2	-2	-3	-3	2	2	3	2	3	3	3	3	4	3	4	5	6	6	3	3	4	3	3	2
0	21	0	4	0	1	1	0	0	0	0	0	0	0	0	0	0	3	3	4	1	1	1	-2	-2	-1	-2	-2	-3	-3	3	3	3	2	2	3	3	5	5	4	4	4	6	6	1	1	3	3	3	1
1	23	0	4	0	1	1	0	0	1	0	1	0	1	0	1	0	2	2	3	1	5	1	0	0	0	0	0	0	0	3	3	3	3	3	3	3	3	3	3	3	3	3	3	1	1	1	1	5	5
0	19	0	7	0	1	1	0	0	0	0	1	0	1	0	0	0	4	4	3	1	1	1	-2	-3	-1	-2	-2	-2	-2	3	3	3	1	3	3	3	5	6	4	3	5	5	5	3	4	2	4	2	4
1	19	12	3	1	0	0	1	0	0	0	1	1	0	0	0	0	2	2	3	3	4	3	-1	-1	-1	0	0	0	-2	3	3	3	3	3	3	3	4	4	4	3	3	3	5	4	5	1	2	4	4
0	22	45	5	1	1	1	1	0	0	0	2	1	0	1	0	0	2	2	2	4	5	1	-2	-2	-1	-1	-2	-2	-3	3	3	3	3	3	3	3	5	5	4	4	5	5	6	5	4	4	3	3	3
1	19	0	7	0	1	1	0	1	1	0	3	0	0	1	0	0	3	3	3	4	5	3	-2	-2	-1	-2	-2	-2	-2	2	3	3	2	3	3	3	4	5	4	4	5	5	5	3	3	4	4	2	3
0	21	30	5	0	1	1	0	0	0	0	2	0	1	1	0	0	2	2	3	2	1	1	0	0	-1	0	0	-3	-3	3	3	3	3	3	3	3	3	3	4	3	3	6	6	1	1	3	5	1	3
0	35	0	4	1	0	0	1	0	0	0	2	1	1	0	1	0	2	2	1	1	1	1	0	-1	0	-1	-1	-1	-1	3	3	3	3	3	3	3	3	4	3	4	4	4	4	4	1	1	1	5	3
1	43	0	4	0	0	0	1	0	0	0	3	0	1	0	1	0	2	2	1	2	6	1	-2	-2	-1	0	-1	-2	-2	2	2	3	3	3	2	3	4	4	4	3	4	4	5	3	3	2	2	4	3
1	31	0	8	0	0	0	0	0	1	0	4	0	1	0	0	0	5	5	3	4	5	3	0	0	0	-1	0	-1	0	3	3	3	2	2	1	3	3	3	3	3	2	2	3	3	2	1	3	3	2
1	19	12	8	0	1	1	0	1	1	0	2	1	1	0	0	1	7	7	3	1	1	1	-1	0	0	-1	0	-1	-2	3	3	3	3	3	3	3	4	3	3	4	3	4	5	2	2	2	2	4	5
0	20	30	5	0	1	1	0	0	1	0	1	1	0	0	0	0	2	2	3	2	5	1	-1	-2	0	-2	-2	-3	-2	3	3	3	3	3	3	3	4	5	3	5	5	6	5	3	4	3	3	3	3
1	22	0	4	0	1	1	0	0	0	0	1	0	0	1	0	0	3	3	3	1	3	1	-1	-2	-1	-1	-1	-2	0	2	3	3	3	3	3	2	3	5	4	4	4	5	2	3	3	3	5	1	5
0	21	0	7	0	1	1	0	1	1	0	2	1	0	0	0	0	5	5	3	1	1	1	-1	0	-1	-2	-2	-2	-3	2	3	3	3	3	3	3	3	3	4	5	5	5	6	5	2	4	2	4	3
1	22	37	3	1	0	0	1	0	0	0	1	1	0	0	1	0	2	2	3	1	1	1	-1	0	-2	-1	0	0	0	3	2	3	2	3	3	3	4	2	5	3	3	3	3	4	3	3	3	3	4
1	26	40	2	0	0	0	1	0	0	0	1	0	1	0	1	0	2	2	1	1	1	1	-2	-1	0	-1	-1	-1	0	3	2	3	2	3	2	3	5	3	3	3	4	3	3	3	3	2	2	4	4
1	22	70	3	0	0	0	0	1	1	0	0	0	0	0	0	0	3	3	3	1	1	1	0	0	0	0	0	0	0	3	3	3	3	3	3	3	3	3	3	3	3	3	3	2	2	2	2	4	4
0	22	26	4	0	1	1	0	0	0	0	2	0	0	1	0	0	3	3	3	1	1	1	0	0	-3	-2	-1	-2	-2	2	2	3	1	2	3	3	2	2	6	3	3	5	5	5	4	2	5	1	3
1	52	0	6	1	0	0	1	0	1	0	1	1	0	0	0	0	4	4	4	3	5	2	-1	-2	-1	-2	-1	-1	-2	3	2	3	3	3	3	3	4	4	4	5	4	4	5	1	3	2	4	2	4
1	21	0	8	0	1	1	0	0	0	0	1	0	1	0	0	0	3	3	4	3	7	2	0	-1	-2	-2	-1	-1	-2	2	2	3	3	3	2	3	2	3	5	5	4	3	5	4	2	4	3	3	3
0	29	0	6	0	0	1	0	0	1	0	0	0	0	0	0	0	2	2	4	2	5	1	-3	-3	-1	-3	-2	-3	-3	3	3	3	3	3	3	3	6	6	4	6	5	6	6	3	5	4	3	3	2
1	24	31	4	0	0	0	0	0	0	1	0	0	0	0	0	0	2	2	1	4	9	3	-1	-1	0	-1	-1	0	0	2	3	2	3	3	3	3	3	4	2	4	4	3	3	3	3	3	3	3	3
1	19	0	5	0	1	1	0	0	0	0	4	1	1	0	1	0	2	2	4	1	1	1	-2	-1	-1	-1	0	-1	-1	3	3	3	3	3	3	3	5	4	4	4	3	4	4	3	2	3	3	3	3
1	21	0	3	0	1	1	0	0	0	0	1	0	0	1	0	0	2	2	2	1	1	1	-2	-2	-2	-3	-3	-3	-3	3	3	3	3	3	3	3	5	5	5	6	6	6	6	4	5	5	3	3	1
0	21	30	5	0	1	1	0	0	0	0	0	0	0	0	0	0	3	3	3	3	1	1	-3	-3	-1	-3	-3	-3	-3	3	3	3	3	3	3	3	6	6	4	6	6	6	6	4	4	3	2	4	3
0	57	0	9	1	0	1	0	0	1	0	2	0	1	1	0	0	4	4	1	1	1	1	0	0	-1	-1	0	-1	-1	3	3	3	3	3	3	3	3	3	4	4	3	4	4	2	2	3	2	4	2
1	19	40	6	0	1	1	0	0	0	0	3	0	0	1	0	0	4	4	3	1	3	3	0	0	-2	0	0	0	0	3	3	3	3	3	3	3	3	3	5	3	3	3	3	3	1	2	4	2	4
0	23	0	4	0	1	1	0	0	0	0	2	0	1	0	0	0	3	3	4	1	1	1	-2	-2	-2	-2	-2	-2	-2	3	3	3	3	3	3	3	5	5	5	5	5	5	5	4	3	4	4	2	2
0	21	43	2	0	1	0	0	0	0	0	0	0	0	0	0	0	2	2	2	4	5	1	-1	-3	0	-3	0	0	0	3	1	3	3	3	3	3	4	4	3	6	3	3	3	2	2	1	1	5	5
1	21	0	4	0	1	1	0	0	0	0	0	0	0	0	0	0	4	4	4	1	1	1	0	0	0	0	0	0	0	3	3	3	3	3	3	3	3	3	3	3	3	3	3	2	2	3	3	3	5
1	18	0	6	0	1	1	0	0	0	0	2	1	0	0	0	0	3	3	4	4	5	1	0	0	0	0	0	0	0	1	3	3	3	3	3	2	1	3	3	3	3	3	2	2	2	1	4	2	3
1	43	38	4	1	0	0	1	0	0	0	2	0	0	1	1	0	2	2	2	1	1	1	-2	-2	0	-1	0	-3	-3	3	3	3	3	3	3	3	5	5	3	4	3	6	6	4	5	5	5	1	2
1	23	0	3	1	0	1	0	0	0	0	0	0	0	0	0	0	2	2	2	4	6	1	-2	-1	-1	-2	-3	-2	-2	3	3	3	3	3	3	3	5	4	4	5	6	5	5	3	3	4	3	3	4
0	20	0	3	0	1	1	0	0	0	0	1	0	0	1	0	0	2	2	3	1	1	1	-1	-3	-1	-2	-2	-3	-1	1	1	2	3	3	3	3	2	4	3	5	5	6	4	2	2	3	3	3	2
1	24	0	5	0	1	1	0	0	1	1	0	0	0	0	0	0	4	4	3	4	6	2	0	-2	0	-2	0	-3	-3	3	3	3	3	3	3	3	3	5	3	5	3	6	6	5	5	5	4	2	4
1	20	0	4	0	0	1	0	0	0	0	1	0	0	1	0	0	3	3	4	1	1	1	0	0	0	0	0	0	0	3	3	3	3	3	3	3	3	3	3	3	3	3	3	1	1	1	2	4	3
0	26	40	3	1	0	0	1	0	0	0	1	1	0	0	1	0	2	2	2	2	1	2	0	0	-1	-1	0	-1	-1	3	3	3	3	3	3	3	3	3	4	4	3	4	4	2	2	2	2	4	2
0	20	9	4	0	1	1	0	0	0	0	0	0	0	0	0	0	3	3	3	1	1	1	-2	-2	-1	-2	-2	-2	-2	3	3	3	3	3	3	3	5	5	4	5	5	5	5	3	3	3	4	2	3
1	18	35	6	0	1	1	1	0	0	0	1	1	0	0	0	0	2	2	3	3	5	1	0	-1	0	-1	0	-1	-2	2	3	3	3	3	3	3	2	4	3	4	3	4	5	2	2	2	3	3	3
1	21	0	4	0	1	0	1	0	0	0	1	1	0	0	1	0	2	2	4	4	5	1	0	0	0	-1	-1	0	-1	3	3	3	3	3	3	3	3	3	3	4	4	3	4	1	1	1	3	3	4
1	22	0	7	1	0	0	1	0	1	0	1	1	0	0	0	0	2	2	3	2	5	3	-1	-3	0	-3	0	-1	-3	2	3	3	2	3	3	3	3	6	3	5	3	4	6	2	2	3	3	3	3
1	18	0	6	0	1	1	0	0	0	0	2	1	0	1	0	0	3	3	3	1	1	1	-3	-2	-2	-1	-1	0	-2	3	3	3	2	3	3	3	6	5	5	3	4	3	5	4	4	2	4	2	3
1	22	20	4	0	1	1	0	0	0	0	0	0	0	0	0	0	3	3	4	2	1	1	0	0	0	-1	0	0	0	3	3	3	3	3	3	3	3	3	3	4	3	3	3	2	1	1	5	1	5
1	19	0	5	0	1	1	0	0	0	0	1	0	1	0	0	0	2	2	4	4	5	2	-1	-2	-3	0	-1	0	0	3	3	1	3	3	3	3	4	5	4	3	4	3	3	3	4	4	2	4	2
0	20	32	3	0	1	1	0	0	0	0	0	0	0	0	0	0	2	2	3	1	1	1	-1	0	0	-1	0	-1	0	3	3	3	3	2	3	3	4	3	3	4	2	4	3	4	4	1	2	4	1
1	31	30	5	1	0	0	1	0	1	0	2	1	1	0	1	0	3	3	2	4	6	1	0	-1	-1	-1	0	-1	-1	3	3	3	3	2	2	2	3	4	4	4	2	3	3	3	3	1	2	4	3
1	24	0	5	1	1	1	1	0	0	0	2	0	0	1	0	0	2	2	4	3	5	3	-1	-1	0	0	0	0	-1	2	2	3	3	3	3	2	3	3	3	3	3	3	3	3	2	3	2	4	2
1	20	0	9	1	0	0	0	0	1	0	3	1	1	1	0	0	4	4	3	1	1	1	-1	-2	-1	-3	-3	-2	-3	3	3	3	3	3	3	3	4	5	4	6	6	5	6	4	4	5	3	3	3
0	22	30	4	0	0	1	0	0	0	0	2	0	0	1	0	0	4	4	3	5	6	2	-1	0	0	0	-1	0	-1	2	3	2	2	2	1	2	3	3	2	2	3	1	3	3	2	2	2	4	2
1	27	0	8	1	1	1	1	0	0	0	3	1	1	0	1	0	3	3	4	4	5	1	-3	-1	-1	-2	0	-2	-1	3	3	3	3	3	3	3	6	4	4	5	3	5	4	3	3	5	4	2	3
1	20	25	5	0	1	1	0	0	0	0	2	0	0	1	0	0	2	2	4	1	1	1	-1	0	-1	-1	0	0	0	3	3	2	2	3	3	3	4	3	3	3	3	3	3	1	1	2	1	5	2
1	20	34	3	0	0	0	0	1	0	0	0	0	0	0	0	0	3	3	3	3	5	2	0	0	-1	-2	0	0	-1	3	3	3	3	3	3	3	3	3	4	5	3	3	4	2	4	1	2	4	1
1	24	0	5	0	0	0	0	0	1	1	2	1	0	0	0	0	3	3	3	4	4	2	0	-2	-1	-1	0	0	0	1	2	1	1	1	0	0	1	4	2	2	1	0	0	2	2	1	3	3	5
0	33	40	2	1	0	0	0	0	0	0	0	0	0	0	0	0	1	1	2	1	1	1	0	0	0	0	0	-1	0	3	3	3	3	3	3	2	3	3	3	3	3	4	2	2	1	1	1	5	5
0	22	40	4	0	1	1	0	1	0	0	0	0	0	0	0	0	3	3	2	1	1	1	-2	-2	-2	-2	-2	-2	-2	2	2	1	1	1	1	2	4	4	3	3	3	3	4	4	3	4	3	3	2
1	19	35	5	0	1	1	0	0	0	0	1	0	0	1	0	0	2	2	3	2	5	2	-1	-1	-1	-1	-1	-1	-1	2	2	2	2	3	2	3	3	3	3	3	4	3	4	2	2	2	4	2	3
1	20	20	2	0	0	0	0	1	0	0	0	0	0	0	0	0	2	2	4	1	1	1	-3	-2	0	-2	-3	0	0	3	3	3	2	3	3	3	6	5	3	4	6	3	3	3	1	1	1	5	4
1	46	0	5	0	0	0	1	0	1	0	1	0	1	0	1	0	3	3	2	3	5	3	-1	-2	0	0	-3	-3	-3	3	3	3	3	3	3	3	4	5	3	3	6	6	6	5	5	5	3	3	2
0	19	0	6	0	1	1	0	0	0	0	2	0	1	0	1	0	3	3	3	3	5	1	0	0	0	0	0	0	0	3	3	3	3	3	3	3	3	3	3	3	3	3	3	2	2	1	3	3	4
0	20	40	4	0	1	1	0	0	0	1	0	0	0	0	0	0	3	3	3	1	3	1	0	0	0	0	-3	-2	0	3	3	3	3	3	3	3	3	3	3	3	6	5	3	2	1	2	5	1	5
1	19	32	3	0	1	1	0	0	0	0	1	0	0	1	0	0	2	2	3	3	5	1	0	-2	0	-3	-1	-2	-3	3	3	3	2	3	3	3	3	5	3	5	4	5	6	3	2	1	3	3	5
0	20	25	6	0	1	1	0	0	0	0	2	0	1	0	0	0	2	2	3	1	1	2	-1	-2	-1	-2	-2	-3	-2	3	3	3	3	3	3	3	4	5	4	5	5	6	5	2	2	4	2	4	3
1	18	30	3	0	1	1	0	0	0	0	1	0	1	0	0	0	2	2	4	1	1	1	-1	0	0	0	-2	-1	-1	3	3	3	3	3	3	3	4	3	3	3	5	4	4	1	1	1	4	2	4
1	23	24	4	0	1	0	1	0	1	0	1	1	0	0	1	0	2	2	3	3	5	2	-2	-3	0	-1	-3	-1	-1	3	3	3	3	3	3	3	5	6	3	4	6	4	4	3	3	3	3	3	3
0	22	0	4	0	1	1	0	0	0	0	1	1	0	0	0	0	2	2	4	1	1	1	-3	-3	0	-2	-3	-3	-3	3	2	1	2	2	2	1	6	5	1	4	5	5	4	3	3	3	3	3	3
1	37	0	2	1	0	0	0	0	0	0	0	0	0	0	0	0	1	1	4	5	9	1	-1	-2	-1	-2	-2	-2	-2	3	3	2	2	2	2	2	4	5	3	4	4	4	4	1	1	2	4	2	5
1	19	35	4	0	1	1	0	0	0	0	1	0	0	1	0	0	1	1	3	1	1	1	-1	-1	0	-2	-2	-2	-2	2	3	3	2	2	2	3	3	4	3	4	4	4	5	1	2	2	2	4	4
1	26	0	6	0	1	1	1	0	0	1	2	1	1	0	1	0	3	3	4	1	1	1	-1	-3	0	-3	-2	-3	-3	3	1	3	3	3	2	2	4	4	3	6	5	5	5	1	2	5	3	3	1
1	23	15	3	0	1	0	1	0	0	0	1	1	0	0	1	0	2	2	4	1	1	1	0	0	0	0	0	-1	-2	3	3	3	3	3	3	3	3	3	3	3	3	4	5	3	3	3	4	2	3
1	21	20	3	0	1	1	0	0	0	0	1	0	0	1	0	0	1	1	3	3	5	1	0	0	0	-1	-1	0	0	1	3	3	3	3	3	3	1	3	3	4	4	3	3	3	3	1	3	3	3
0	19	0	4	0	1	0	0	0	1	0	1	0	1	0	0	0	2	2	4	2	5	2	-2	-1	-1	-3	-2	-2	-1	3	3	3	3	3	3	3	5	4	4	6	5	5	4	3	3	2	4	2	4
1	19	0	5	0	1	1	0	0	0	0	2	0	1	1	0	0	3	3	4	1	1	1	0	0	0	-1	-1	-1	-1	3	3	3	3	3	3	3	3	3	3	4	4	4	4	1	1	1	4	2	5
1	18	0	4	0	1	0	0	1	1	0	0	0	0	0	0	1	4	4	4	1	1	1	-2	-2	-2	-3	-2	-2	-2	3	3	3	3	3	3	3	5	5	5	6	5	5	5	3	3	3	3	3	2
1	20	0	5	0	1	1	1	0	0	0	2	1	0	1	1	0	1	1	3	1	1	1	0	0	0	-2	0	-3	-3	3	3	3	3	3	3	3	3	3	3	5	3	6	6	3	3	5	2	4	2
1	22	35	3	1	0	0	1	0	0	0	1	1	0	0	1	0	1	1	1	2	5	2	-1	-1	-1	-2	-1	-1	-1	3	3	3	3	3	3	1	4	4	4	5	4	4	2	2	2	3	4	2	3
0	20	0	3	0	1	1	0	0	0	0	0	0	0	0	0	0	3	3	4	1	1	1	0	0	0	0	0	0	0	3	3	3	3	3	3	3	3	3	3	3	3	3	3	2	1	1	5	1	5
0	19	0	3	0	1	1	0	0	0	0	0	0	0	0	0	0	2	2	4	1	1	1	0	0	0	0	0	0	-1	3	3	3	3	2	3	3	3	3	3	3	2	3	4	1	1	1	4	2	4
0	25	0	5	0	1	0	0	1	0	0	0	0	0	0	0	0	2	2	3	3	5	1	-1	-1	0	-1	-1	-1	0	1	2	3	2	2	2	3	2	3	3	3	3	3	3	2	2	4	2	4	3
1	20	0	5	0	1	1	0	0	0	0	1	0	0	1	0	0	3	3	4	1	1	1	-2	-1	-2	-2	-1	-3	-3	2	2	3	2	2	3	3	4	3	5	4	3	6	6	2	4	4	3	3	2
1	20	0	3	0	1	1	0	0	0	0	0	0	0	0	0	0	2	2	3	1	1	2	-2	-2	-2	-2	-2	-2	-3	3	3	3	3	3	3	3	5	5	5	5	5	5	6	3	3	4	4	2	4
1	20	0	6	0	1	1	0	0	1	0	2	0	0	1	0	0	3	3	3	4	4	3	-1	-2	0	-3	-2	-3	-2	3	3	3	3	3	3	3	4	5	3	6	5	6	5	4	4	4	3	3	2
1	30	0	5	1	0	0	1	0	0	0	3	1	0	0	1	1	2	2	3	3	6	1	-1	-1	0	0	0	0	0	3	3	3	3	3	3	3	4	4	3	3	3	3	3	3	3	5	3	3	3
0	20	0	4	0	1	0	0	0	1	0	0	0	0	0	0	0	3	3	4	1	2	2	-1	-1	-1	-3	-2	-2	-3	3	3	3	3	3	3	3	4	4	4	6	5	5	6	1	4	5	2	4	2
1	20	35	4	0	1	0	0	0	0	1	0	0	0	0	0	0	3	3	3	3	6	2	0	-1	-2	-2	-2	-3	-3	3	1	3	3	3	3	3	3	2	5	5	5	6	6	3	2	5	3	3	3
1	19	0	4	0	1	0	0	0	1	0	0	0	0	0	0	0	3	3	4	1	1	1	-1	0	-2	-1	-1	-2	-1	3	2	3	3	3	3	3	4	2	5	4	4	5	4	3	4	2	3	3	3
1	23	0	5	0	1	1	0	0	0	0	1	0	1	0	0	0	2	2	4	1	1	1	0	0	0	0	0	0	-1	3	3	3	3	3	3	3	3	3	3	3	3	3	4	2	1	1	5	1	5
1	21	18	4	0	1	1	0	0	0	0	1	0	1	0	0	0	3	3	3	1	1	1	0	0	0	0	0	0	0	3	3	3	3	3	3	3	3	3	3	3	3	3	3	2	2	3	3	3	3
0	18	0	8	0	1	1	0	0	1	0	5	0	1	1	0	0	3	3	4	1	1	1	-2	-2	-1	-2	-1	-1	-2	1	2	3	2	3	3	2	3	4	4	4	4	4	4	3	3	2	4	2	3
1	20	0	5	0	1	1	0	0	1	0	1	1	0	0	1	0	3	3	4	1	1	1	0	0	-2	-1	-1	-2	-2	3	3	3	3	3	3	3	3	3	5	4	4	5	5	5	5	3	3	3	3
1	29	0	4	0	1	1	0	0	0	0	1	0	0	1	0	0	2	2	3	1	1	1	-2	-1	-2	-2	-2	-1	-1	3	3	3	3	3	3	3	5	4	5	5	5	4	4	2	3	3	5	1	4
1	50	0	3	0	0	0	1	0	0	0	1	1	0	0	1	0	2	2	1	2	1	2	-2	-2	-1	-3	-3	-3	-2	3	2	3	3	3	3	3	5	4	4	6	6	6	5	4	5	5	2	4	1
0	20	0	2	0	1	0	0	0	0	0	0	0	0	0	0	0	2	2	4	1	1	1	-1	-1	0	-1	-1	-1	-1	2	2	2	3	3	2	3	3	3	2	4	4	3	4	3	3	3	2	4	4
1	31	0	5	0	1	0	1	0	0	0	1	1	1	0	1	0	5	5	1	2	1	3	-1	-3	-2	-2	-3	-3	-2	2	2	3	2	3	3	3	3	5	5	4	6	6	5	3	3	3	3	3	3
0	27	35	9	0	0	0	0	0	0	1	1	0	0	1	0	0	7	7	3	1	1	1	-1	-3	0	-2	0	-3	-3	0	1	3	2	0	0	2	1	4	3	4	0	3	5	1	1	1	4	2	5
0	26	0	4	0	0	0	0	0	1	1	0	0	0	0	0	0	2	2	3	4	6	3	0	0	0	0	0	0	-2	3	3	3	3	3	3	3	3	3	3	3	3	3	5	1	1	3	5	1	3
1	23	20	3	0	0	0	0	0	0	1	0	0	0	0	0	0	2	2	3	2	5	2	0	0	0	0	0	0	0	3	3	3	3	3	3	3	3	3	3	3	3	3	3	1	1	1	1	5	5
1	23	30	2	0	0	1	0	0	0	0	0	0	0	0	0	0	1	1	3	4	5	3	0	0	-1	0	0	-2	-2	3	3	3	3	3	3	3	3	3	4	3	3	5	5	2	3	2	2	4	3
1	24	36	5	0	1	1	0	0	0	0	0	0	0	0	0	0	1	1	2	4	5	3	0	-3	0	-1	0	-2	-3	3	3	3	3	3	3	3	3	6	3	4	3	5	6	2	1	5	3	3	3
0	25	32	5	0	1	1	0	0	1	0	1	1	0	0	0	0	4	4	3	1	1	1	0	0	-1	0	0	-1	0	3	3	3	3	3	3	3	3	3	4	3	3	4	3	5	4	4	2	4	3
1	22	0	6	0	1	1	0	0	1	0	1	1	0	0	1	0	3	3	3	2	1	1	0	-2	0	-1	-2	-1	-2	3	3	3	3	3	3	3	3	5	3	4	5	4	5	4	4	2	3	3	2
0	40	0	8	0	0	0	0	0	0	1	0	0	0	0	0	0	3	3	3	4	6	3	-3	-2	-2	-3	-3	-3	-3	3	3	3	3	3	2	2	6	5	5	6	6	5	5	3	4	5	4	2	2
1	37	30	4	0	0	0	1	0	0	0	3	0	0	1	1	0	2	2	1	2	4	4	-1	-1	-1	-3	-1	-1	-3	3	3	3	3	3	3	3	4	4	4	6	4	4	6	3	5	3	2	4	1
0	29	0	3	0	0	0	0	1	0	0	0	0	0	0	0	0	3	3	3	4	6	1	-2	-2	-2	-3	-1	-3	-3	3	1	3	3	3	3	3	5	3	5	6	4	6	6	4	4	5	1	5	2
0	22	50	3	0	1	1	0	0	0	0	1	0	1	0	1	0	2	2	3	4	5	3	0	0	-3	0	0	0	0	3	2	3	3	3	2	3	3	2	6	3	3	2	3	1	1	1	3	3	3
1	57	33	2	1	0	0	0	0	0	0	0	0	0	0	0	0	1	1	3	2	5	3	0	-2	0	-3	0	0	-2	3	3	3	3	3	3	3	3	5	3	6	3	3	5	2	3	1	3	3	2
0	21	0	7	0	1	1	0	0	1	0	2	1	0	1	0	0	4	4	4	1	1	1	-2	-2	-2	-1	-2	-2	-2	2	1	3	2	3	2	3	4	3	5	3	5	4	5	4	4	5	2	4	2
1	32	43	2	0	0	0	1	0	0	0	1	0	0	1	1	0	2	2	1	1	1	1	-1	-2	-1	0	-1	-1	-1	2	2	3	3	3	3	3	3	4	4	3	4	4	4	3	4	2	3	3	2
0	19	0	5	0	0	0	0	1	1	0	0	0	0	0	0	0	3	3	3	1	1	1	0	0	0	-1	0	0	0	3	3	3	3	3	3	3	3	3	3	4	3	3	3	4	1	1	4	2	5
0	23	20	3	0	1	0	0	0	0	0	0	0	0	0	0	0	2	2	3	1	1	1	-2	-2	-1	-2	-1	-1	-1	2	3	3	3	3	3	3	4	5	4	5	4	4	4	3	2	2	4	2	3
1	25	40	3	0	0	1	0	0	0	0	1	0	0	1	1	0	2	2	1	4	9	1	0	0	-2	-1	0	0	0	3	3	3	3	3	3	3	3	3	5	4	3	3	3	3	3	2	3	3	4
1	21	25	6	0	1	1	0	1	0	0	2	0	1	1	0	0	2	2	3	4	5	2	-2	-2	-2	-2	-2	-2	-2	3	3	3	3	3	3	3	5	5	5	5	5	5	5	3	3	3	3	3	3
0	20	0	6	0	1	1	0	0	0	0	3	0	1	1	0	0	3	3	4	1	1	1	-2	-2	-1	-2	-2	-2	-3	1	3	3	3	3	3	3	3	5	4	5	5	5	6	2	1	1	3	3	3
[truncated: 11 more columns]
